# Supplementary material for: Translational study of the whole transcriptome in rats and genetic polymorphisms in humans identifies LRP1B and VPS13A as key genes involved in tolerance to cocaine-induced motor disturbances
Source: Transl Psychiatry. 2020 Nov 6;10:381. doi: 10.1038/s41398-020-01050-7 (PMC7648099; doi:10.1038/s41398-020-01050-7)
Supplement: Supplementary file 6 — Supplementary Table 1 [file 41398_2020_1050_MOESM6_ESM.xlsx]

## Sheet: Sal-Coc vs Sal-Sal ventral
Pathway description	Gene count	FDR	Genes
Ribosome	21	5e-10	Rpl10,Rpl13a,Rpl14,Rpl15,Rpl18a,Rpl19,Rpl23,Rpl24,Rpl27,Rpl27a,Rpl31,Rpl35,Rpl36,Rpl7,Rplp0,Rps12,Rps14,Rps16,Rps28,Rps3,Rps5
Calcium signaling pathway	15	0.0004	Adcy4,Adrb1,Cacna1a,Cacna1b,Cacna1d,Erbb4,Gnaq,Grin1,Grm5,Nos3,P2rx7,Pdgfrb,Plcg1,Ryr1,Slc8a1
Circadian entrainment	11	0.0004	Adcy4,Cacna1d,Creb1,Gnaq,Gnb3,Gng8,Grin1,Grin2b,Per2,Per3,Ryr1
Glutamatergic synapse	12	0.0004	Adcy4,Cacna1a,Cacna1d,Gnaq,Gnb3,Gng8,Grik5,Grin1,Grin2b,Grm3,Grm5,Slc1a2
Cocaine addiction	8	0.0004	Cdk5r1,Creb1,Ddc,Grin1,Grin2b,Grm3,Jun,Slc18a1
Serotonergic synapse	12	0.0004	Cacna1a,Cacna1b,Cacna1d,Cyp4x1,Ddc,Gabrb1,Gabrb3,Gnaq,Gnb3,Gng8,Rapgef3,Slc18a1
Ras signaling pathway	16	0.001	Fgf2,Flt1,Gnb3,Gng8,Grin1,Grin2b,Ikbkb,Lat,Pak3,Pdgfrb,Pla1a,Plcg1,Rasgrp4,Shc2,Vegfa,Vegfb
ABC transporters	7	0.002	Abca7,Abcb6,Abcc1,Abcc12,Abcc5,Abcc6,Abcc8
Rap1 signaling pathway	15	0.002	Adcy4,Cdh1,Crkl,Fgf2,Flt1,Gnaq,Grin1,Grin2b,Lat,Pdgfrb,Plcg1,Prkd2,Rapgef3,Vegfa,Vegfb
Retrograde endocannabinoid signaling	10	0.002	Adcy4,Cacna1a,Cacna1b,Cacna1d,Gabrb1,Gabrb3,Gnaq,Gnb3,Gng8,Grm5
MicroRNAs in cancer	12	0.002	Abcc1,Cdc25b,Crkl,Ddit4,Dnmt3a,Ikbkb,Mmp16,Pdgfrb,Plcg1,Tp53,Ube2i,Vegfa
GABAergic synapse	9	0.002	Adcy4,Cacna1a,Cacna1b,Cacna1d,Gabrb1,Gabrb3,Gnb3,Gng8,Slc6a13
Alzheimer s disease	13	0.002	Apoe,Atp5d,Cacna1d,Capn1,Cdk5r1,Cox5a,Cox6a1,Cox8a,Gnaq,Grin1,Grin2b,Uqcrfs1,Uqcrq
Morphine addiction	9	0.002	Adcy4,Cacna1a,Cacna1b,Gabrb1,Gabrb3,Gnb3,Gng8,Pde4a,Pde4c
Alcoholism	11	0.002	Creb1,Ddc,Gnb3,Gng8,Grin1,Grin2b,Hdac10,Hdac7,Shc2,Slc18a1,Slc29a1
Nicotine addiction	6	0.004	Cacna1a,Cacna1b,Gabrb1,Gabrb3,Grin1,Grin2b
Pathways in cancer	18	0.004	Arnt,Cdh1,Cebpa,Crkl,Fgf2,Fn1,Fzd1,Fzd2,Fzd9,Ikbkb,Jun,Lef1,Mlh1,Pdgfrb,Plcg1,Tp53,Vegfa,Vegfb
Cardiac muscle contraction	8	0.005	Cacna1d,Cacng8,Cox5a,Cox6a1,Cox8a,Slc8a1,Uqcrfs1,Uqcrq
PI3K-Akt signaling pathway	18	0.005	Col11a1,Col27a1,Col5a1,Creb1,Crtc2,Ddit4,Fgf2,Flt1,Fn1,Gnb3,Gng8,Ikbkb,Nos3,Pdgfrb,Pkn1,Tp53,Vegfa,Vegfb
Dopaminergic synapse	10	0.005	Cacna1a,Cacna1b,Cacna1d,Creb1,Ddc,Gnaq,Gnb3,Gng8,Grin2b,Slc18a1

## Sheet: Coc-Coc vs Sal-Sal ventral
Pathway description	Gene count	FDR	Genes
ABC transporters	6	0.0028	Abcc1,Abcc12,Abcc5,Abcc6,Abcc8,Abcg2
Synaptic vesicle cycle	6	0.0048	Cacna1a,Slc18a1,Slc32a1,Stx2,Stx3,Unc13a
Serotonergic synapse	8	0.0048	Cacna1a,Cacna1d,Cyp4x1,Dusp1,Gnb3,Gng8,Rapgef3,Slc18a1
Circadian entrainment	6	0.0221	Cacna1d,Gnb3,Gng8,Per2,Per3,Ryr1
GABAergic synapse	6	0.0221	Cacna1a,Cacna1d,Gnb3,Gng8,Slc32a1,Slc6a13
Ras signaling pathway	9	0.0313	Gnb3,Gng8,Ikbkb,Pdgfrb,Pla1a,Plcg1,Rasgrp4,Shc2,Vegfb
MicroRNAs in cancer	7	0.0327	Abcc1,Cdc25b,Dnmt3a,Ikbkb,Pdgfrb,Plcg1,Ube2i

## Sheet: Coc-Coc vs Sal-Coc ventral
Pathway description	Gene count	FDR	Genes
Neuroactive ligand-receptor interaction	5	0.00013	Adra2b,Glra2,Grin2b,Grm3,Sstr3
MAPK signaling pathway	3	0.0308	Cacna1e,Fgf2,Taok1
Amyotrophic lateral sclerosis (ALS)	2	0.0308	Grin2b,Nefm
Cocaine addiction	2	0.0308	Grin2b,Grm3

## Sheet: Sal-Coc vs Sal-Sal dorsal
Pathway description	Gene count	FDR	Genes
Lysine degradation	4	0.00154	Acat1,Aldh7a1,Dot1l,Suv420h2
