# Supplementary material for: Translational study of the whole transcriptome in rats and genetic polymorphisms in humans identifies LRP1B and VPS13A as key genes involved in tolerance to cocaine-induced motor disturbances
Source: Transl Psychiatry. 2020 Nov 6;10:381. doi: 10.1038/s41398-020-01050-7 (PMC7648099; doi:10.1038/s41398-020-01050-7)
Supplement: Supplementary file 8 — Supplementary Table 3 [file 41398_2020_1050_MOESM8_ESM.xlsx]

## Sheet: Ventral Sal-Coc vs Sal-Sal
Associated Gene Name	Description	Fold Change	padj (BH)
Marcksl1	MARCKS-like 1 [Source:RGD Symbol;Acc:621197]	0.164306	9.27196e-18
Lrp1b	low density lipoprotein receptor-related protein 1B [Source:RGD Symbol;Acc:1306160]	0.217836	4.3673e-17
Zbtb20	zinc finger and BTB domain containing 20 [Source:RGD Symbol;Acc:1560387]	0.327399	8.14093e-13
Dgkh	diacylglycerol kinase, eta [Source:RGD Symbol;Acc:1561955]	0.372769	5.46818e-12
Zbtb37	zinc finger and BTB domain containing 37 [Source:RGD Symbol;Acc:1308731]	0.215928	5.46818e-12
RGD1560394	RGD1560394 [Source:RGD Symbol;Acc:1560394]	0.320307	7.76266e-12
Vps13a	vacuolar protein sorting 13 homolog A (S. cerevisiae) [Source:RGD Symbol;Acc:1311340]	0.444404	2.21875e-09
Pura	purine rich element binding protein A [Source:RGD Symbol;Acc:1308543]	0.414638	1.28352e-08
Birc6	baculoviral IAP repeat-containing 6 [Source:RGD Symbol;Acc:1307247]	0.527395	3.91887e-08
Scai	suppressor of cancer cell invasion [Source:RGD Symbol;Acc:1594720]	0.447181	6.08187e-08
LOC679894	similar to THO complex subunit 2 (Tho2) [Source:RGD Symbol;Acc:1583596]	0.4828	7.21836e-08
Ankrd63	ankyrin repeat domain 63 [Source:RGD Symbol;Acc:1595953]	0.42298	1.56446e-07
Nanos1	nanos homolog 1 (Drosophila) [Source:RGD Symbol;Acc:1308194]	0.229163	2.68848e-07
Lyst	lysosomal trafficking regulator [Source:MGI Symbol;Acc:MGI:107448]	0.521267	3.21298e-07
Jund	jun D proto-oncogene [Source:RGD Symbol;Acc:2945]	0.491182	4.29844e-07
Rfx3	regulatory factor X, 3 (influences HLA class II expression) [Source:RGD Symbol;Acc:1307779]	0.543	6.3076e-07
Gpr27	G protein-coupled receptor 27 [Source:RGD Symbol;Acc:71067]	0.406145	1.27287e-06
Prr18	proline rich 18 [Source:RGD Symbol;Acc:1564079]	0.269976	1.52535e-06
LOC103689982	lysophospholipid acyltransferase 7 [Source:RGD Symbol;Acc:9414715]	0.31527	1.94776e-06
Sox11	SRY (sex determining region Y)-box 11 [Source:RGD Symbol;Acc:69351]	0.44825	3.46942e-06
Trnp1	TMF1-regulated nuclear protein 1 [Source:RGD Symbol;Acc:1582917]	0.23084	4.80323e-06
Hnrnpa0	heterogeneous nuclear ribonucleoprotein A0 [Source:RGD Symbol;Acc:1563684]	0.321606	7.22676e-06
Cebpd	CCAAT/enhancer binding protein (C/EBP), delta [Source:RGD Symbol;Acc:2328]	0.207747	7.3222e-06
Ier5l	immediate early response 5-like [Source:RGD Symbol;Acc:1561058]	0.322498	7.96735e-06
Bmyc	brain expressed myelocytomatosis oncogene [Source:RGD Symbol;Acc:1584970]	0.501723	8.56556e-06
Fam43b	family with sequence similarity 43, member B [Source:RGD Symbol;Acc:1560959]	0.34841	1.19792e-05
Gabrb1	gamma-aminobutyric acid (GABA) A receptor, beta 1 [Source:RGD Symbol;Acc:2649]	0.506948	1.72599e-05
Mff	mitochondrial fission factor [Source:RGD Symbol;Acc:1310230]	0.536173	1.75699e-05
Fbxl15	F-box and leucine-rich repeat protein 15 [Source:RGD Symbol;Acc:1306444]	0.530498	2.06417e-05
Neurl1b	neuralized E3 ubiquitin protein ligase 1B [Source:RGD Symbol;Acc:1564984]	0.506999	2.41856e-05
AABR07050212.1		0.0374818	2.81659e-05
Epha6	Eph receptor A6 [Source:RGD Symbol;Acc:1304614]	0.52713	2.88893e-05
Scand1	SCAN domain-containing 1 [Source:RGD Symbol;Acc:1308530]	0.26108	3.10441e-05
Ago3	argonaute RISC catalytic component 3 [Source:RGD Symbol;Acc:1309163]	0.376904	3.26715e-05
AABR07050321.2		0.366397	3.7157e-05
Tmem158	transmembrane protein 158 [Source:RGD Symbol;Acc:708473]	0.15824	4.28728e-05
Endog	endonuclease G [Source:RGD Symbol;Acc:1310763]	0.534248	4.28728e-05
AABR07026616.1		0.0831795	4.3349e-05
Fam181b	family with sequence similarity 181, member B [Source:RGD Symbol;Acc:1564695]	0.488901	4.69935e-05
AABR07012274.1		0.21846	4.91549e-05
Taok1	TAO kinase 1 [Source:RGD Symbol;Acc:708455]	0.602708	5.11043e-05
Mex3d	mex-3 RNA binding family member D [Source:RGD Symbol;Acc:1310576]	0.555968	6.42109e-05
Grm3	glutamate receptor, metabotropic 3 [Source:RGD Symbol;Acc:2744]	0.563679	7.02977e-05
Ccdc177	coiled-coil domain containing 177 [Source:RGD Symbol;Acc:1561115]	0.299091	7.63536e-05
Bhlhe41	basic helix-loop-helix family, member e41 [Source:RGD Symbol;Acc:70900]	0.59344	8.23872e-05
Fam185a	family with sequence similarity 185, member A [Source:RGD Symbol;Acc:1562135]	0.409485	8.50504e-05
Bloc1s3	biogenesis of lysosomal organelles complex-1, subunit 3 [Source:RGD Symbol;Acc:1591724]	0.229511	9.14804e-05
AABR07071395.1		0.431798	0.000110405
Frat2	frequently rearranged in advanced T-cell lymphomas 2 [Source:RGD Symbol;Acc:1591882]	0.164054	0.000113886
AC096600.1		0.076384	0.000122359
Basp1	brain abundant, membrane attached signal protein 1 [Source:RGD Symbol;Acc:621491]	0.528705	0.000128113
H1fx	H1 histone family, member X [Source:RGD Symbol;Acc:1565596]	0.505729	0.00013425
Csrnp3	cysteine-serine-rich nuclear protein 3 [Source:RGD Symbol;Acc:1306214]	0.606412	0.000139403
Sowaha	sosondowah ankyrin repeat domain family member A [Source:RGD Symbol;Acc:1564616]	0.440013	0.000154465
LOC100910732	serine/threonine-protein kinase PAK 2-like [Source:RGD Symbol;Acc:6497075]	0.376616	0.000159279
Cox8a	cytochrome c oxidase subunit VIIIa [Source:RGD Symbol;Acc:620638]	0.479192	0.000202882
Kcnh7	potassium channel, voltage gated eag related subfamily H, member 7 [Source:RGD Symbol;Acc:621112]	0.539888	0.000203255
Ccdc85c	coiled-coil domain containing 85C [Source:MGI Symbol;Acc:MGI:3644008]	0.179442	0.000219134
Tpgs1	tubulin polyglutamylase complex subunit 1 [Source:RGD Symbol;Acc:1588613]	0.563441	0.000229358
Fam228b	family with sequence similarity 228, member B [Source:RGD Symbol;Acc:2324744]	0.392283	0.000233706
Pgls	6-phosphogluconolactonase [Source:RGD Symbol;Acc:1307001]	0.584902	0.000247744
Pcdh8	protocadherin 8 [Source:RGD Symbol;Acc:69350]	0.617228	0.000249644
Emc6	ER membrane protein complex subunit 6 [Source:RGD Symbol;Acc:1309231]	0.597029	0.000249644
Dok6	docking protein 6 [Source:RGD Symbol;Acc:1564376]	0.525352	0.000260936
AABR07019086.1		0.546237	0.000291014
Psd3	pleckstrin and Sec7 domain containing 3 [Source:RGD Symbol;Acc:1559968]	0.570086	0.000379526
RGD1559909	RGD1559909 [Source:RGD Symbol;Acc:1559909]	0.620549	0.000379526
Hist3h2ba	histone cluster 3, H2ba [Source:RGD Symbol;Acc:1307520]	0.563324	0.000390755
Mrpl34	mitochondrial ribosomal protein L34 [Source:RGD Symbol;Acc:1359397]	0.604507	0.000410549
Tpbgl	trophoblast glycoprotein-like [Source:RGD Symbol;Acc:1596774]	0.230614	0.000412704
Chst7	carbohydrate (N-acetylglucosamine 6-O) sulfotransferase 7 [Source:RGD Symbol;Acc:1303028]	0.525198	0.000414335
LOC100911769	band 4.1-like protein 1-like [Source:RGD Symbol;Acc:6490915]	0.188456	0.000424979
Exosc6	exosome component 6 [Source:RGD Symbol;Acc:1309832]	0.38602	0.000432625
Fzd3	frizzled class receptor 3 [Source:RGD Symbol;Acc:628814]	0.626196	0.000449623
Zdhhc21	zinc finger, DHHC-type containing 21 [Source:RGD Symbol;Acc:1305750]	0.62772	0.00045621
Cep350	centrosomal protein 350 [Source:RGD Symbol;Acc:621162]	0.645178	0.00063626
Fzd1	frizzled class receptor 1 [Source:RGD Symbol;Acc:61916]	0.58352	0.000667848
Purg	purine-rich element binding protein G [Source:RGD Symbol;Acc:1305088]	0.50839	0.000681358
Inafm1	InaF-motif containing 1 [Source:RGD Symbol;Acc:2301983]	0.517072	0.000694945
Fzd2	frizzled class receptor 2 [Source:RGD Symbol;Acc:71012]	0.520822	0.000702619
Rif1	replication timing regulatory factor 1 [Source:RGD Symbol;Acc:1562474]	0.623771	0.000710361
Gabrg3	gamma-aminobutyric acid (GABA) A receptor, gamma 3 [Source:RGD Symbol;Acc:621735]	0.631817	0.000710725
Nbeal1	neurobeachin-like 1 [Source:RGD Symbol;Acc:1594799]	0.432077	0.000733697
Irgq	immunity-related GTPase family, Q [Source:RGD Symbol;Acc:1309409]	0.616988	0.000762536
Gpc6	glypican 6 [Source:RGD Symbol;Acc:1593308]	0.620769	0.000773185
Sp9	trans-acting transcription factor 9 [Source:RGD Symbol;Acc:1559457]	0.222196	0.00081993
Ubn2	ubinuclein 2 [Source:RGD Symbol;Acc:1310722]	0.588162	0.000828775
Prkcdbp	protein kinase C, delta binding protein [Source:RGD Symbol;Acc:628755]	0.534065	0.000861603
Prr7	proline rich 7 (synaptic) [Source:RGD Symbol;Acc:1561898]	0.304101	0.00088334
Fam109a	family with sequence similarity 109, member A [Source:RGD Symbol;Acc:1310656]	0.467417	0.00107844
Fzd9	frizzled class receptor 9 [Source:RGD Symbol;Acc:628817]	0.581362	0.00109241
Abhd8	abhydrolase domain containing 8 [Source:RGD Symbol;Acc:1305693]	0.641947	0.00120142
Prex2	phosphatidylinositol-3,4,5-trisphosphate-dependent Rac exchange factor 2 [Source:RGD Symbol;Acc:1307865]	0.507989	0.00123728
Fth1	ferritin, heavy polypeptide 1 [Source:RGD Symbol;Acc:2635]	0.647782	0.00123728
Ccdc50	coiled-coil domain containing 50 [Source:RGD Symbol;Acc:727841]	0.588155	0.00130122
Ptar1	protein prenyltransferase alpha subunit repeat containing 1 [Source:RGD Symbol;Acc:708369]	0.598373	0.00131276
Scrt1	scratch family zinc finger 1 [Source:RGD Symbol;Acc:1306236]	0.54637	0.00133328
Borcs6	BLOC-1 related complex subunit 6 [Source:RGD Symbol;Acc:1563885]	0.626899	0.00138386
AABR07037465.1		0.286699	0.00138386
Klf13	Kruppel-like factor 13 [Source:RGD Symbol;Acc:1565099]	0.608714	0.00139173
Zfp871	zinc finger protein 871 [Source:MGI Symbol;Acc:MGI:1921793]	0.632333	0.00148771
Slc9a7	solute carrier family 9, subfamily A (NHE7, cation proton antiporter 7), member 7 [Source:RGD Symbol;Acc:1561385]	0.62803	0.00158177
Grm5	glutamate receptor, metabotropic 5 [Source:RGD Symbol;Acc:2746]	0.676761	0.00159842
Rps2	ribosomal protein S2 [Source:RGD Symbol;Acc:619887]	0.643303	0.00161768
H2afx	H2A histone family, member X [Source:RGD Symbol;Acc:1566119]	0.627176	0.00163045
Nr2f6	nuclear receptor subfamily 2, group F, member 6 [Source:RGD Symbol;Acc:621685]	0.64081	0.00163045
Zfp575	zinc finger protein 575 [Source:RGD Symbol;Acc:1305025]	0.597976	0.00173188
Map3k2	mitogen activated protein kinase kinase kinase 2 [Source:RGD Symbol;Acc:620967]	0.6258	0.0017634
Zfp503	zinc finger protein 503 [Source:RGD Symbol;Acc:1312018]	0.594348	0.00194705
AABR07026483.1		0.536136	0.00199786
Nyap2	neuronal tyrosine-phophorylated phosphoinositide 3-kinase adaptor 2 [Source:MGI Symbol;Acc:MGI:2443135]	0.650316	0.00201903
Slc1a2	solute carrier family 1 (glial high affinity glutamate transporter), member 2 [Source:MGI Symbol;Acc:MGI:101931]	0.551571	0.00202437
Mesdc1	mesoderm development candidate 1 [Source:RGD Symbol;Acc:1311666]	0.645989	0.00225672
Pnrc1	proline-rich nuclear receptor coactivator 1 [Source:RGD Symbol;Acc:628753]	0.650865	0.00234979
Zfp580	zinc finger protein 580 [Source:RGD Symbol;Acc:1306892]	0.399323	0.00243209
Ccdc71l	coiled-coil domain containing 71-like [Source:RGD Symbol;Acc:1560812]	0.163443	0.00246151
Nupr1l	nuclear protein, transcriptional regulator, 1-like [Source:RGD Symbol;Acc:1560258]	0.396185	0.00248156
AC096601.1		0.386324	0.00248156
Vps13b	vacuolar protein sorting 13B (yeast) [Source:MGI Symbol;Acc:MGI:1916380]	0.566911	0.00249012
Fam63b	family with sequence similarity 63, member B [Source:RGD Symbol;Acc:1311456]	0.662068	0.00250749
Wnk3	WNK lysine deficient protein kinase 3 [Source:RGD Symbol;Acc:1563131]	0.601209	0.00258837
Vegfb	vascular endothelial growth factor B [Source:RGD Symbol;Acc:619799]	0.586256	0.00261009
Irf2bp2	interferon regulatory factor 2 binding protein 2 [Source:RGD Symbol;Acc:1589517]	0.632187	0.00263578
LOC683593	similar to junction-mediating and regulatory protein [Source:RGD Symbol;Acc:1585601]	0.637657	0.00271573
Mrfap1	Morf4 family associated protein 1 [Source:RGD Symbol;Acc:628631]	0.676409	0.00285499
Vcan	versican [Source:RGD Symbol;Acc:619940]	0.677674	0.00290914
LOC684681	similar to Histone H1.2 (H1 VAR.1) (H1c) [Source:RGD Symbol;Acc:1587893]	0.657091	0.00290914
Eid2	EP300 interacting inhibitor of differentiation 2 [Source:RGD Symbol;Acc:1591322]	0.595146	0.00298064
Grin2b	glutamate receptor, ionotropic, N-methyl D-aspartate 2B [Source:RGD Symbol;Acc:2738]	0.61968	0.00301424
Lrrc7	leucine rich repeat containing 7 [Source:RGD Symbol;Acc:708527]	0.67377	0.00301459
Pcdhgb5	protocadherin gamma subfamily B, 5 [Source:RGD Symbol;Acc:1591752]	0.61868	0.00304294
Sdf2l1	stromal cell-derived factor 2-like 1 [Source:RGD Symbol;Acc:1585844]	0.604867	0.00307479
LOC690871	hypothetical protein LOC690871 [Source:RGD Symbol;Acc:1590963]	0.41229	0.00318141
Adrb1	adrenoceptor beta 1 [Source:RGD Symbol;Acc:2059]	0.377301	0.00324555
Ly6h	lymphocyte antigen 6 complex, locus H [Source:RGD Symbol;Acc:1311896]	0.680104	0.00325779
Cst3	cystatin C [Source:RGD Symbol;Acc:2432]	0.577115	0.00339414
Rpl36	ribosomal protein L36 [Source:RGD Symbol;Acc:62085]	0.608585	0.00345759
AABR07013843.1		0.50064	0.00347645
RGD1564664	similar to LOC387763 protein [Source:RGD Symbol;Acc:1564664]	0.443738	0.00350714
Cyp7b1	cytochrome P450, family 7, subfamily b, polypeptide 1 [Source:RGD Symbol;Acc:2483]	0.668772	0.00391997
AABR07026981.1		0.201114	0.00405063
Zfp704	zinc finger protein 704 [Source:RGD Symbol;Acc:1563869]	0.637871	0.0040742
Maf	v-maf avian musculoaponeurotic fibrosarcoma oncogene homolog [Source:RGD Symbol;Acc:3034]	0.549662	0.00413447
Chchd10	coiled-coil-helix-coiled-coil-helix domain containing 10 [Source:RGD Symbol;Acc:1359417]	0.642335	0.0041501
Bicd1	bicaudal D homolog 1 (Drosophila) [Source:RGD Symbol;Acc:1309444]	0.655367	0.00417944
Erbb4	erb-b2 receptor tyrosine kinase 4 [Source:RGD Symbol;Acc:620486]	0.60105	0.00424658
RGD1566239	similar to RIKEN cDNA 2810428I15 [Source:RGD Symbol;Acc:1566239]	0.651418	0.00424658
Lrrc58	leucine rich repeat containing 58 [Source:RGD Symbol;Acc:1307440]	0.67006	0.00424658
Purb	purine rich element binding protein B [Source:RGD Symbol;Acc:1559465]	0.653578	0.00431861
Irf2bpl	interferon regulatory factor 2 binding protein-like [Source:RGD Symbol;Acc:1310994]	0.601978	0.00432222
Apoe	apolipoprotein E [Source:RGD Symbol;Acc:2138]	0.577038	0.00432585
Gas1	growth arrest-specific 1 [Source:RGD Symbol;Acc:1586820]	0.345215	0.00435515
Tmem100	transmembrane protein 100 [Source:RGD Symbol;Acc:1560541]	0.616453	0.00447586
Nfia	nuclear factor I/A [Source:RGD Symbol;Acc:3170]	0.6743	0.00461249
AC142126.2		0.117724	0.00466806
Kbtbd11	kelch repeat and BTB (POZ) domain containing 11 [Source:RGD Symbol;Acc:1563576]	0.675105	0.00471586
Fscn1	fascin actin-bundling protein 1 [Source:MGI Symbol;Acc:MGI:1352745]	0.684425	0.00475347
Ydjc	YdjC homolog (bacterial) [Source:RGD Symbol;Acc:1359227]	0.641494	0.00481587
Rps5	ribosomal protein S5 [Source:RGD Symbol;Acc:3601]	0.683737	0.00486954
Csmd3	CUB and Sushi multiple domains 3 [Source:RGD Symbol;Acc:1594530]	0.688371	0.00489434
Cecr6	cat eye syndrome chromosome region, candidate 6 [Source:RGD Symbol;Acc:1565302]	0.394229	0.00489434
Rps13	ribosomal protein S13 [Source:RGD Symbol;Acc:621027]	0.634157	0.00500883
Zdbf2	zinc finger, DBF-type containing 2 [Source:RGD Symbol;Acc:1560005]	0.692859	0.00502372
Mir935	microRNA 935 [Source:RGD Symbol;Acc:2314890]	0.376627	0.00505653
AABR07057353.2		0.283695	0.00523396
Sprn	shadow of prion protein homolog (zebrafish) [Source:RGD Symbol;Acc:1561845]	0.544876	0.00528037
Aes	amino-terminal enhancer of split [Source:RGD Symbol;Acc:2731]	0.607372	0.00528037
Rps10l1	ribosomal protein S10-like 1 [Source:RGD Symbol;Acc:2323006]	0.612723	0.00549394
LOC100911319	zinc finger protein 36, C3H1 type-like 2-like [Source:RGD Symbol;Acc:6493373]	0.21303	0.00590917
C1qc	complement component 1, q subcomponent, C chain [Source:RGD Symbol;Acc:1306828]	0.621508	0.00592692
Tspyl5	TSPY-like 5 [Source:RGD Symbol;Acc:1311262]	0.654726	0.00623002
Kcne5	potassium channel, voltage-gated Isk-related subfamily E regulatory beta subunit 5 [Source:RGD Symbol;Acc:1583501]	0.541213	0.0063823
Mfhas1	malignant fibrous histiocytoma amplified sequence 1 [Source:RGD Symbol;Acc:1308812]	0.673916	0.00643546
Creb1	cAMP responsive element binding protein 1 [Source:RGD Symbol;Acc:620218]	0.632813	0.00650647
Kdm7a	lysine (K)-specific demethylase 7A [Source:MGI Symbol;Acc:MGI:2443388]	0.654929	0.00658226
Efnb1	ephrin B1 [Source:RGD Symbol;Acc:2540]	0.648467	0.00667053
Prelp	proline/arginine-rich end leucine-rich repeat protein [Source:RGD Symbol;Acc:620226]	0.67515	0.00667136
Irf2bp1	interferon regulatory factor 2 binding protein 1 [Source:RGD Symbol;Acc:1308312]	0.680877	0.00675557
Crabp1	cellular retinoic acid binding protein 1 [Source:RGD Symbol;Acc:2400]	0.644908	0.00675557
Ddit4	DNA-damage-inducible transcript 4 [Source:RGD Symbol;Acc:621731]	0.691694	0.00683431
Rps28	ribosomal protein S28 [Source:RGD Symbol;Acc:621046]	0.675123	0.00684753
LOC100359922	60S ribosomal protein L13-like [Source:RGD Symbol;Acc:2323122]	0.675351	0.00714122
Bola1	bolA family member 1 [Source:RGD Symbol;Acc:1310586]	0.566014	0.0074428
LOC100360522	ribosomal protein P1-like [Source:RGD Symbol;Acc:2321935]	0.650419	0.00747637
Car8	carbonic anhydrase 8 [Source:RGD Symbol;Acc:1304709]	0.658389	0.00774541
NEWGENE_1560818	EP300 interacting inhibitor of differentiation 2B [Source:RGD Symbol;Acc:9381183]	0.303704	0.00780926
C1qb	complement component 1, q subcomponent, B chain [Source:RGD Symbol;Acc:2229]	0.683553	0.00790255
Lpp	LIM domain containing preferred translocation partner in lipoma [Source:RGD Symbol;Acc:1310535]	0.499441	0.00791888
Cdh1	cadherin 1 [Source:RGD Symbol;Acc:69279]	0.113655	0.00794377
F8a1	coagulation factor VIII-associated 1 [Source:RGD Symbol;Acc:1566014]	0.666019	0.00800043
Zfp148	zinc finger protein 148 [Source:RGD Symbol;Acc:62063]	0.696804	0.00814183
Egfr	epidermal growth factor receptor [Source:RGD Symbol;Acc:2543]	0.662421	0.00830005
Dmxl1	Dmx-like 1 [Source:RGD Symbol;Acc:1307692]	0.706242	0.00844132
Pou3f3	POU class 3 homeobox 3 [Source:RGD Symbol;Acc:619768]	0.691654	0.00872649
Rps29	ribosomal protein S29 [Source:RGD Symbol;Acc:3596]	0.675256	0.00873989
Cenpb	centromere protein B [Source:RGD Symbol;Acc:1304794]	0.691328	0.00875973
Jun	jun proto-oncogene [Source:RGD Symbol;Acc:2943]	0.64342	0.00901135
LOC103694877	macrophage migration inhibitory factor [Source:RGD Symbol;Acc:9444736]	0.697289	0.00950878
Zfp358	zinc finger protein 358 [Source:RGD Symbol;Acc:1310416]	0.670157	0.00964944
Trove2	TROVE domain family, member 2 [Source:RGD Symbol;Acc:1305083]	0.680301	0.00979209
Dennd1b	DENN/MADD domain containing 1B [Source:RGD Symbol;Acc:1308441]	0.658415	0.0100713
Qk	quaking [Source:RGD Symbol;Acc:1584886]	0.632663	0.010128
Tagap	T-cell activation RhoGTPase activating protein [Source:RGD Symbol;Acc:1308618]	0.583922	0.0102316
Tet1	tet methylcytosine dioxygenase 1 [Source:RGD Symbol;Acc:1310993]	0.529254	0.0105015
Taf10	TAF10 RNA polymerase II, TATA box binding protein (TBP)-associated factor [Source:RGD Symbol;Acc:1305907]	0.690585	0.0105015
AABR07011996.1		0.671904	0.0105015
Pink1	PTEN induced putative kinase 1 [Source:RGD Symbol;Acc:1305769]	0.702478	0.0105258
Gadd45gip1	growth arrest and DNA-damage-inducible, gamma interacting protein 1 [Source:RGD Symbol;Acc:1309249]	0.691811	0.0107303
Arhgap5	Rho GTPase activating protein 5 [Source:RGD Symbol;Acc:1308507]	0.69293	0.0108699
Dusp8	dual specificity phosphatase 8 [Source:MGI Symbol;Acc:MGI:106626]	0.701015	0.0111113
Rpl27a	ribosomal protein L27a [Source:RGD Symbol;Acc:1309771]	0.654169	0.0111638
Fancf	Fanconi anemia, complementation group F [Source:RGD Symbol;Acc:1561456]	0.458497	0.0111664
AABR07031399.1		0.384079	0.0112388
Kcng2	potassium channel, voltage gated modifier subfamily G, member 2 [Source:RGD Symbol;Acc:1309521]	0.553098	0.0112715
AABR07016633.1		0.266682	0.0116215
Slc4a7	solute carrier family 4, sodium bicarbonate cotransporter, member 7 [Source:RGD Symbol;Acc:621208]	0.698018	0.0120249
S100b	S100 calcium binding protein B [Source:RGD Symbol;Acc:3615]	0.69828	0.0120615
Fat3	FAT atypical cadherin 3 [Source:RGD Symbol;Acc:620657]	0.689921	0.0123737
Cox6a1	cytochrome c oxidase, subunit VIa, polypeptide 1 [Source:RGD Symbol;Acc:2384]	0.715177	0.0126351
Nme3	NME/NM23 nucleoside diphosphate kinase 3 [Source:RGD Symbol;Acc:619879]	0.689369	0.0127343
Cebpb	CCAAT/enhancer binding protein (C/EBP), beta [Source:RGD Symbol;Acc:2327]	0.367488	0.0127428
Rpl35	ribosomal protein L35 [Source:RGD Symbol;Acc:1303007]	0.707169	0.0129699
Thsd7a	thrombospondin, type I, domain containing 7A [Source:RGD Symbol;Acc:1566201]	0.687971	0.0130499
Smdt1	single-pass membrane protein with aspartate-rich tail 1 [Source:RGD Symbol;Acc:1311310]	0.699947	0.0132973
Synm	synemin, intermediate filament protein [Source:RGD Symbol;Acc:727872]	0.663342	0.01338
Zbtb41	zinc finger and BTB domain containing 41 [Source:RGD Symbol;Acc:1560834]	0.677193	0.0134634
Naa50	N(alpha)-acetyltransferase 50, NatE catalytic subunit [Source:RGD Symbol;Acc:1310944]	0.640952	0.0134994
AABR07045071.1		0.637823	0.0135179
Fmn2	formin 2 [Source:MGI Symbol;Acc:MGI:1859252]	0.696118	0.0135386
C1qtnf5	C1q and tumor necrosis factor related protein 5 [Source:RGD Symbol;Acc:1308802]	0.669955	0.0136347
Six3	SIX homeobox 3 [Source:RGD Symbol;Acc:620909]	0.646074	0.0137091
Atp5d	ATP synthase, H+ transporting, mitochondrial F1 complex, delta subunit [Source:RGD Symbol;Acc:621372]	0.711778	0.0139303
Enho	energy homeostasis associated [Source:RGD Symbol;Acc:6487582]	0.64058	0.0139303
Phip	pleckstrin homology domain interacting protein [Source:RGD Symbol;Acc:1564964]	0.71129	0.0140696
Zbed5	zinc finger, BED-type containing 5 [Source:RGD Symbol;Acc:1559988]	0.660747	0.0141407
Cebpa	CCAAT/enhancer binding protein (C/EBP), alpha [Source:RGD Symbol;Acc:2326]	0.635095	0.0141863
Foxo3	forkhead box O3 [Source:RGD Symbol;Acc:1309196]	0.70801	0.014259
Rprml	reprimo-like [Source:RGD Symbol;Acc:1589060]	0.456758	0.014334
Nat14	N-acetyltransferase 14 [Source:RGD Symbol;Acc:1565991]	0.682271	0.014443
RGD1565635	similar to zinc finger protein 124 [Source:RGD Symbol;Acc:1565635]	0.586005	0.0149128
Tril	TLR4 interactor with leucine-rich repeats [Source:RGD Symbol;Acc:1310827]	0.669373	0.0149172
Dlg2	discs, large homolog 2 (Drosophila) [Source:RGD Symbol;Acc:619895]	0.723531	0.0149445
Mecp2	methyl CpG binding protein 2 [Source:RGD Symbol;Acc:3075]	0.695539	0.0152642
Pgp	phosphoglycolate phosphatase [Source:RGD Symbol;Acc:1307773]	0.694876	0.0153459
Tprg1l	tumor protein p63 regulated 1-like [Source:RGD Symbol;Acc:1590079]	0.710826	0.0153459
Rpl19	ribosomal protein L19 [Source:RGD Symbol;Acc:621183]	0.7167	0.01538
Serp1	stress-associated endoplasmic reticulum protein 1 [Source:RGD Symbol;Acc:620790]	0.712953	0.0154603
Kcnh5	potassium channel, voltage gated eag related subfamily H, member 5 [Source:RGD Symbol;Acc:621417]	0.517124	0.0155492
AC136163.1		0.139762	0.0155551
Rpl7	ribosomal protein L7 [Source:RGD Symbol;Acc:735169]	0.690515	0.0157412
Trim44	tripartite motif-containing 44 [Source:RGD Symbol;Acc:1304877]	0.707679	0.0159887
Cdk5r1	cyclin-dependent kinase 5, regulatory subunit 1 (p35) [Source:RGD Symbol;Acc:629472]	0.711282	0.0159887
Ckb	creatine kinase, brain [Source:RGD Symbol;Acc:2357]	0.721105	0.016007
Gabrb3	gamma-aminobutyric acid (GABA) A receptor, beta 3 [Source:RGD Symbol;Acc:2651]	0.724143	0.0161472
AABR07031533.1		0.709581	0.0162911
Phc3	polyhomeotic homolog 3 (Drosophila) [Source:RGD Symbol;Acc:1307998]	0.682189	0.0167079
Dnajb1	DnaJ (Hsp40) homolog, subfamily B, member 1 [Source:RGD Symbol;Acc:1304725]	0.710721	0.0172352
Dact3	dishevelled-binding antagonist of beta-catenin 3 [Source:RGD Symbol;Acc:1563892]	0.716618	0.0172492
Rplp0	ribosomal protein, large, P0 [Source:RGD Symbol;Acc:621247]	0.716963	0.017575
LOC500227	hypothetical gene supported by BC079424 [Source:RGD Symbol;Acc:1566019]	0.657904	0.0177697
Fabp7	fatty acid binding protein 7, brain [Source:RGD Symbol;Acc:69312]	0.530251	0.0182513
Tmem56	transmembrane protein 56 [Source:RGD Symbol;Acc:1563041]	0.678288	0.0185248
AC135443.1		0.715751	0.0185248
Papss2	3'-phosphoadenosine 5'-phosphosulfate synthase 2 [Source:RGD Symbol;Acc:1307012]	0.69968	0.0187516
Alg10	ALG10, alpha-1,2-glucosyltransferase [Source:RGD Symbol;Acc:708500]	0.698492	0.0187516
LOC100911196	zinc finger protein 865-like [Source:RGD Symbol;Acc:6494165]	0.695296	0.0187516
Fmc1	formation of mitochondrial complexes 1 homolog (S. cerevisiae) [Source:RGD Symbol;Acc:1559476]	0.664499	0.0190262
Cyp4v3	cytochrome P450, family 4, subfamily v, polypeptide 3 [Source:RGD Symbol;Acc:708530]	0.686742	0.0190742
Mmp16	matrix metallopeptidase 16 [Source:RGD Symbol;Acc:620199]	0.706961	0.0190747
Pak3	p21 protein (Cdc42/Rac)-activated kinase 3 [Source:RGD Symbol;Acc:3251]	0.647627	0.0192715
Tlr7	toll-like receptor 7 [Source:RGD Symbol;Acc:1563357]	0.675907	0.0193343
Pon2	paraoxonase 2 [Source:RGD Symbol;Acc:1309954]	0.717886	0.0193343
Cdk5r2	cyclin-dependent kinase 5, regulatory subunit 2 (p39) [Source:RGD Symbol;Acc:1562530]	0.501079	0.0193343
Chst2	carbohydrate (N-acetylglucosamine-6-O) sulfotransferase 2 [Source:RGD Symbol;Acc:1306988]	0.620629	0.0193343
Rpl34	ribosomal protein L34 [Source:RGD Symbol;Acc:1309402]	0.714564	0.0194479
Fgf2	fibroblast growth factor 2 [Source:RGD Symbol;Acc:2609]	0.681696	0.019473
RGD1563941	similar to hypothetical protein FLJ20010 [Source:RGD Symbol;Acc:1563941]	0.487396	0.0194886
Zcchc3	zinc finger, CCHC domain containing 3 [Source:RGD Symbol;Acc:1585203]	0.589527	0.0201873
Dusp28	dual specificity phosphatase 28 [Source:RGD Symbol;Acc:1595220]	0.63383	0.0213035
Enah	enabled homolog (Drosophila) [Source:RGD Symbol;Acc:1307666]	0.718361	0.0213756
Mdga2	MAM domain containing glycosylphosphatidylinositol anchor 2 [Source:RGD Symbol;Acc:735131]	0.711838	0.0214414
Gatc	glutamyl-tRNA(Gln) amidotransferase, subunit C [Source:RGD Symbol;Acc:1309698]	0.728375	0.0214637
Rps4x	ribosomal protein S4, X-linked [Source:RGD Symbol;Acc:2324318]	0.701124	0.0214902
Pgap1	post-GPI attachment to proteins 1 [Source:RGD Symbol;Acc:1303213]	0.684714	0.0220487
Myo9a	myosin IXA [Source:RGD Symbol;Acc:621395]	0.728769	0.0222085
Chpf	chondroitin polymerizing factor [Source:RGD Symbol;Acc:1359458]	0.723394	0.0223938
Fmo1	flavin containing monooxygenase 1 [Source:RGD Symbol;Acc:2622]	0.643626	0.0225469
Rpl26	ribosomal protein L26 [Source:RGD Symbol;Acc:1310607]	0.705405	0.022607
Chpt1	choline phosphotransferase 1 [Source:RGD Symbol;Acc:1359283]	0.716271	0.0228229
Sox6	SRY (sex determining region Y)-box 6 [Source:RGD Symbol;Acc:1309000]	0.68252	0.0229557
Btbd17	BTB (POZ) domain containing 17 [Source:RGD Symbol;Acc:1563331]	0.592125	0.0235305
Imp3	IMP3, U3 small nucleolar ribonucleoprotein [Source:RGD Symbol;Acc:1306825]	0.704548	0.0236205
Cpe	carboxypeptidase E [Source:RGD Symbol;Acc:2394]	0.72577	0.0236205
Klf12	Kruppel-like factor 12 [Source:RGD Symbol;Acc:1309204]	0.686548	0.024185
Vmac	vimentin-type intermediate filament associated coiled-coil protein [Source:RGD Symbol;Acc:1303340]	0.530567	0.024185
AC120448.1		0.183921	0.0246356
Egfem1	EGF-like and EMI domain containing 1 [Source:RGD Symbol;Acc:1307225]	0.574462	0.0247168
Rpl37a	ribosomal protein L37a [Source:EntrezGene;Acc:100361520]	0.718339	0.0248565
Myo5a	myosin VA [Source:RGD Symbol;Acc:3143]	0.731377	0.0248565
Rpl13a	ribosomal protein L13A [Source:RGD Symbol;Acc:628697]	0.728826	0.0254006
Rpl15	ribosomal protein L15 [Source:RGD Symbol;Acc:621181]	0.724128	0.0255083
Ptbp3	polypyrimidine tract binding protein 3 [Source:RGD Symbol;Acc:621671]	0.699762	0.0255083
Ppp1r3g	protein phosphatase 1, regulatory subunit 3G [Source:RGD Symbol;Acc:1308930]	0.462095	0.0256407
AABR07071445.1		0.224494	0.0256407
Rps14	ribosomal protein S14 [Source:RGD Symbol;Acc:62025]	0.681921	0.0258955
Zc3h12c	zinc finger CCCH type containing 12C [Source:RGD Symbol;Acc:1565078]	0.704751	0.026336
Mib1	mindbomb E3 ubiquitin protein ligase 1 [Source:RGD Symbol;Acc:1307195]	0.724118	0.0264624
Mgst1	microsomal glutathione S-transferase 1 [Source:RGD Symbol;Acc:70927]	0.656851	0.0266731
RT1-A2	RT1 class Ia, locus A2 [Source:RGD Symbol;Acc:1595923]	0.685435	0.0268678
Msl3l2	male-specific lethal 3-like 2 (Drosophila) [Source:RGD Symbol;Acc:1308699]	0.638188	0.0269235
Prkdc	protein kinase, DNA activated, catalytic polypeptide [Source:RGD Symbol;Acc:1308982]	0.731495	0.0272836
Ppp1r3e	protein phosphatase 1, regulatory subunit 3E [Source:RGD Symbol;Acc:1583926]	0.278538	0.0272912
B2m	beta-2 microglobulin [Source:RGD Symbol;Acc:2189]	0.729789	0.0275418
LOC499331	similar to hypothetical protein D030056L22 [Source:RGD Symbol;Acc:1563237]	0.697454	0.0275418
Cers6	ceramide synthase 6 [Source:RGD Symbol;Acc:1561599]	0.725386	0.0279787
Vgf	VGF nerve growth factor inducible [Source:RGD Symbol;Acc:69399]	0.696706	0.0280212
Fut9	fucosyltransferase 9 (alpha (1,3) fucosyltransferase) [Source:RGD Symbol;Acc:619955]	0.594477	0.0291111
Rpl31	ribosomal protein L31 [Source:RGD Symbol;Acc:621202]	0.721916	0.0291111
Uqcrfs1	ubiquinol-cytochrome c reductase, Rieske iron-sulfur polypeptide 1 [Source:RGD Symbol;Acc:628838]	0.732043	0.0291111
Cox5a	cytochrome c oxidase, subunit Va [Source:RGD Symbol;Acc:620607]	0.732863	0.0291181
Gpr62	G protein-coupled receptor 62 [Source:RGD Symbol;Acc:1560166]	0.460988	0.0294576
AABR07041418.1		0.568413	0.0295785
Fam174a	family with sequence similarity 174, member A [Source:RGD Symbol;Acc:1309973]	0.715804	0.029644
Rps17	ribosomal protein S17 [Source:RGD Symbol;Acc:62027]	0.716538	0.0300251
Eif3f	eukaryotic translation initiation factor 3, subunit F [Source:RGD Symbol;Acc:1306112]	0.7297	0.0300478
Rassf10	Ras association (RalGDS/AF-6) domain family (N-terminal) member 10 [Source:RGD Symbol;Acc:1309847]	0.418045	0.0301232
Mt3	metallothionein 3 [Source:RGD Symbol;Acc:621252]	0.731525	0.0302902
Znhit2	zinc finger, HIT-type containing 2 [Source:RGD Symbol;Acc:1307918]	0.683438	0.0302902
Hpgds	hematopoietic prostaglandin D synthase [Source:RGD Symbol;Acc:69251]	0.443826	0.0306844
Taf13	TAF13 RNA polymerase II, TATA box binding protein (TBP)-associated factor [Source:RGD Symbol;Acc:1305398]	0.723161	0.0307153
Suclg2	succinate-CoA ligase, GDP-forming, beta subunit [Source:RGD Symbol;Acc:1305008]	0.721719	0.0309602
LOC498368	similar to RIKEN cDNA 0610040J01 [Source:RGD Symbol;Acc:1561612]	0.663277	0.0309658
Rps16	ribosomal protein S16 [Source:RGD Symbol;Acc:621031]	0.733661	0.0311973
LOC685933	hypothetical protein LOC685933 [Source:RGD Symbol;Acc:1587841]	0.564165	0.0315293
Rpl12	ribosomal protein L12 [Source:RGD Symbol;Acc:1565106]	0.728534	0.0316049
Uqcrq	ubiquinol-cytochrome c reductase, complex III subunit VII [Source:RGD Symbol;Acc:1562350]	0.727267	0.0316371
Arl15	ADP-ribosylation factor-like 15 [Source:RGD Symbol;Acc:1597407]	0.68036	0.0316405
Rpl18a	ribosomal protein L18A [Source:RGD Symbol;Acc:1302976]	0.699726	0.0316519
LOC684797	similar to Histone H2B 291B [Source:RGD Symbol;Acc:1586699]	0.712466	0.0325066
Tmem121	transmembrane protein 121 [Source:RGD Symbol;Acc:1597216]	0.649856	0.0325099
Rhob	ras homolog family member B [Source:RGD Symbol;Acc:621309]	0.663036	0.0331752
C2cd4c	C2 calcium-dependent domain containing 4C [Source:RGD Symbol;Acc:1561354]	0.665323	0.0337488
Slc9a9	solute carrier family 9, subfamily A (NHE9, cation proton antiporter 9), member 9 [Source:RGD Symbol;Acc:1560736]	0.712393	0.033769
Minpp1	multiple inositol-polyphosphate phosphatase 1 [Source:RGD Symbol;Acc:3089]	0.703986	0.0339764
Cd99l2	CD99 molecule-like 2 [Source:RGD Symbol;Acc:620896]	0.127988	0.0343603
Ids	iduronate 2-sulfatase [Source:MGI Symbol;Acc:MGI:96417]	0.736567	0.0344611
Cox11	cytochrome c oxidase assembly protein 11 [Source:RGD Symbol;Acc:1309822]	0.65403	0.0344611
Mir5132	microRNA 5132 [Source:RGD Symbol;Acc:9685087]	0.390985	0.0344611
Tmem151b	transmembrane protein 151B [Source:RGD Symbol;Acc:1562074]	0.625975	0.0349881
Rpl27	ribosomal protein L27 [Source:RGD Symbol;Acc:621192]	0.728753	0.0351131
Krt10	keratin 10, type I [Source:RGD Symbol;Acc:1359092]	0.601741	0.0351653
LOC100909954	uncharacterized LOC100909954 [Source:RGD Symbol;Acc:6501064]	0.578065	0.0351653
Bmpr2	bone morphogenetic protein receptor, type II (serine/threonine kinase) [Source:RGD Symbol;Acc:71082]	0.736921	0.0351699
Mfap3l	microfibrillar-associated protein 3-like [Source:RGD Symbol;Acc:1311274]	0.585194	0.0352119
LOC681367	hypothetical protein LOC681367 [Source:RGD Symbol;Acc:1596723]	0.542343	0.0352197
Ccser2	coiled-coil serine-rich protein 2 [Source:RGD Symbol;Acc:1304626]	0.734624	0.0353984
Rpl14	ribosomal protein L14 [Source:RGD Symbol;Acc:621180]	0.737416	0.0354516
Rpl10	ribosomal protein L10 [Source:RGD Symbol;Acc:621178]	0.736383	0.0371308
LOC100360647	ubiquitin-like protein fubi and ribosomal protein S30-like [Source:RGD Symbol;Acc:2321710]	0.709858	0.0372225
Wnt2	wingless-type MMTV integration site family member 2 [Source:RGD Symbol;Acc:621346]	0.608752	0.0372941
Cadm4	cell adhesion molecule 4 [Source:RGD Symbol;Acc:1304722]	0.739371	0.0381018
Fam135b	family with sequence similarity 135, member B [Source:RGD Symbol;Acc:1308133]	0.621992	0.0388473
Tsc22d3	TSC22 domain family, member 3 [Source:RGD Symbol;Acc:621654]	0.736915	0.0388849
Soga3	SOGA family member 3 [Source:RGD Symbol;Acc:1307525]	0.737267	0.039206
Crkl	v-crk avian sarcoma virus CT10 oncogene homolog-like [Source:RGD Symbol;Acc:1308531]	0.672425	0.0393959
Rps15	ribosomal protein S15 [Source:RGD Symbol;Acc:62026]	0.672831	0.0394137
AABR07003500.1		0.177377	0.0395507
Prob1	proline rich basic protein 1 [Source:MGI Symbol;Acc:MGI:2686460]	0.470386	0.0398258
Dock2	dedicator of cytokinesis 2 [Source:RGD Symbol;Acc:1564189]	0.585099	0.0398561
Rps21	ribosomal protein S21 [Source:RGD Symbol;Acc:621038]	0.672425	0.0398852
Mettl11b	methyltransferase like 11B [Source:RGD Symbol;Acc:1564106]	0.575771	0.039914
Spr	sepiapterin reductase (7,8-dihydrobiopterin:NADP+ oxidoreductase) [Source:RGD Symbol;Acc:3753]	0.615678	0.0399538
Rpl23	ribosomal protein L23 [Source:RGD Symbol;Acc:62067]	0.741075	0.0401226
Ndufb2	NADH dehydrogenase (ubiquinone) 1 beta subcomplex, 2 [Source:RGD Symbol;Acc:1308130]	0.736019	0.0401226
AABR07042733.2		0.478913	0.0401226
Armc4	armadillo repeat containing 4 [Source:RGD Symbol;Acc:1306933]	0.479396	0.0404089
Metrn	meteorin, glial cell differentiation regulator [Source:RGD Symbol;Acc:1306222]	0.490672	0.0406095
Gnaq	guanine nucleotide binding protein (G protein), q polypeptide [Source:RGD Symbol;Acc:620770]	0.734084	0.0408269
Fjx1	four jointed box 1 [Source:RGD Symbol;Acc:1306113]	0.601622	0.0411626
Glrx5	glutaredoxin 5 [Source:RGD Symbol;Acc:1308383]	0.729774	0.0414588
Rnf217	ring finger protein 217 [Source:RGD Symbol;Acc:1306836]	0.705225	0.0414905
Rps12	ribosomal protein S12 [Source:RGD Symbol;Acc:62024]	0.74197	0.0418942
Ctxn1	cortexin 1 [Source:RGD Symbol;Acc:2449]	0.707138	0.0423575
March2	membrane-associated ring finger (C3HC4) 2, E3 ubiquitin protein ligase [Source:RGD Symbol;Acc:1306395]	0.735898	0.0425987
Rpl21	ribosomal protein L21 [Source:RGD Symbol;Acc:68390]	0.742902	0.0426624
Sfrp1	secreted frizzled-related protein 1 [Source:RGD Symbol;Acc:621074]	0.341095	0.0427739
Mtdh	metadherin [Source:RGD Symbol;Acc:620992]	0.729939	0.0429802
Nrsn1	neurensin 1 [Source:RGD Symbol;Acc:1307833]	0.743454	0.0431201
Nbl1	neuroblastoma 1, DAN family BMP antagonist [Source:RGD Symbol;Acc:3151]	0.717209	0.0431504
Slc8a1	solute carrier family 8 (sodium/calcium exchanger), member 1 [Source:RGD Symbol;Acc:3717]	0.59971	0.0432269
Sys1	Sys1 golgi trafficking protein [Source:RGD Symbol;Acc:1583224]	0.711614	0.043373
Bag4	BCL2-associated athanogene 4 [Source:RGD Symbol;Acc:1560875]	0.725124	0.0434851
Rps27	ribosomal protein S27 [Source:RGD Symbol;Acc:621045]	0.683948	0.0437542
Eea1	early endosome antigen 1 [Source:RGD Symbol;Acc:1310167]	0.748931	0.0437542
Tpt1	tumor protein, translationally-controlled 1 [Source:RGD Symbol;Acc:621623]	0.749522	0.0439136
Rbm42	RNA binding motif protein 42 [Source:RGD Symbol;Acc:1306184]	0.735094	0.0443475
Cask	calcium/calmodulin-dependent serine protein kinase (MAGUK family) [Source:RGD Symbol;Acc:62004]	0.729295	0.0443475
Hsd11b1	hydroxysteroid 11-beta dehydrogenase 1 [Source:RGD Symbol;Acc:2834]	0.599122	0.0446418
Sox8	SRY (sex determining region Y)-box 8 [Source:RGD Symbol;Acc:1309072]	0.732241	0.0450751
RT1-A1	RT1 class Ia, locus A1 [Source:RGD Symbol;Acc:1595924]	0.710882	0.0450751
Lamp2	lysosomal-associated membrane protein 2 [Source:RGD Symbol;Acc:2990]	0.744106	0.0451461
Xrn1	5'-3' exoribonuclease 1 [Source:RGD Symbol;Acc:1309713]	0.735967	0.0451461
LOC102550391	glutathione S-transferase alpha-3-like [Source:RGD Symbol;Acc:7634096]	0.703466	0.0451953
Serpina11	serpin peptidase inhibitor, clade A (alpha-1 antiproteinase, antitrypsin), member 11 [Source:RGD Symbol;Acc:1359239]	0.580946	0.0455198
Plekhf2	pleckstrin homology domain containing, family F (with FYVE domain) member 2 [Source:RGD Symbol;Acc:1312029]	0.714767	0.0456783
Mir132	microRNA 132 [Source:RGD Symbol;Acc:2325572]	0.27888	0.0461699
Abhd17a	abhydrolase domain containing 17A [Source:RGD Symbol;Acc:1359682]	0.743067	0.0462664
Chl1	cell adhesion molecule L1-like [Source:RGD Symbol;Acc:620122]	0.747837	0.0462664
Dhrs7l1	dehydrogenase/reductase (SDR family) member 7-like 1 [Source:RGD Symbol;Acc:1308036]	0.627479	0.0463209
Hdx	highly divergent homeobox [Source:RGD Symbol;Acc:1563666]	0.482337	0.0465932
Ccdc88a	coiled coil domain containing 88A [Source:RGD Symbol;Acc:1306694]	0.753997	0.04667
Samd14	sterile alpha motif domain containing 14 [Source:RGD Symbol;Acc:1306138]	0.644944	0.0470284
Gstm5	glutathione S-transferase, mu 5 [Source:RGD Symbol;Acc:61964]	0.719458	0.0477638
Gbp2	guanylate binding protein 2, interferon-inducible [Source:RGD Symbol;Acc:621810]	0.576683	0.0478281
Diras3	DIRAS family, GTP-binding RAS-like 3 [Source:RGD Symbol;Acc:1565168]	0.191031	0.0480918
Egr4	early growth response 4 [Source:RGD Symbol;Acc:2546]	0.360516	0.0484994
Ikbip	IKBKB interacting protein [Source:RGD Symbol;Acc:1305457]	0.72098	0.0485931
Rps3	ribosomal protein S3 [Source:RGD Symbol;Acc:619888]	0.744706	0.0485953
RGD1563441	similar to RIKEN cDNA A030009H04 [Source:RGD Symbol;Acc:1563441]	0.723377	0.0485953
Chsy3	chondroitin sulfate synthase 3 [Source:RGD Symbol;Acc:1560819]	0.725155	0.0486815
RGD1307100	similar to RIKEN cDNA D630029K19 [Source:RGD Symbol;Acc:1307100]	0.754399	0.048796
Zfp106	zinc finger protein 106 [Source:MGI Symbol;Acc:MGI:1270153]	0.745752	0.0492586
Rpl24	ribosomal protein L24 [Source:RGD Symbol;Acc:621191]	0.743172	0.049675
Tmem160	transmembrane protein 160 [Source:RGD Symbol;Acc:1564549]	0.720198	0.0499358
Fsd1l	fibronectin type III and SPRY domain containing 1-like [Source:RGD Symbol;Acc:1564809]	0.728807	0.0499358
Fcgr3a	Fc fragment of IgG, low affinity IIIa, receptor [Source:RGD Symbol;Acc:1303067]	0.572667	0.0499457
Leng8	leukocyte receptor cluster (LRC) member 8 [Source:RGD Symbol;Acc:1306180]	2.22129	4.54311e-12
Mroh7	maestro heat-like repeat family member 7 [Source:RGD Symbol;Acc:1563440]	2.50144	5.46818e-12
Abcc6	ATP-binding cassette, subfamily C (CFTR/MRP), member 6 [Source:RGD Symbol;Acc:620268]	4.29676	7.76266e-12
Ybx2	Y box binding protein 2 [Source:RGD Symbol;Acc:1305068]	2.67881	2.41186e-11
Slc6a13	solute carrier family 6 (neurotransmitter transporter), member 13 [Source:RGD Symbol;Acc:620788]	2.73357	2.68972e-11
Ap1g2	adaptor-related protein complex 1, gamma 2 subunit [Source:RGD Symbol;Acc:2324507]	2.24436	2.68972e-11
Akap8l	A kinase (PRKA) anchor protein 8-like [Source:RGD Symbol;Acc:1359200]	2.09231	1.7475e-10
Zfp692	zinc finger protein 692 [Source:RGD Symbol;Acc:1306740]	2.10525	4.27772e-10
Atp13a5	ATPase type 13A5 [Source:RGD Symbol;Acc:1306792]	2.32288	4.27772e-10
Dhrs1	dehydrogenase/reductase (SDR family) member 1 [Source:RGD Symbol;Acc:1359172]	2.09567	8.22119e-10
Suv420h2	suppressor of variegation 4-20 homolog 2 (Drosophila) [Source:RGD Symbol;Acc:1305226]	2.0915	9.08403e-10
Col7a1	collagen, type VII, alpha 1 [Source:RGD Symbol;Acc:1311417]	4.66639	1.5781e-09
Mov10	Mov10 RISC complex RNA helicase [Source:RGD Symbol;Acc:1598327]	2.08361	1.75926e-09
P3h3	prolyl 3-hydroxylase 3 [Source:RGD Symbol;Acc:1305699]	2.02546	1.874e-09
Dmpk	dystrophia myotonica-protein kinase [Source:RGD Symbol;Acc:1309825]	2.04833	1.94679e-09
Pla2g4b	phospholipase A2, group IVB (cytosolic) [Source:RGD Symbol;Acc:1308658]	2.31535	4.28151e-09
Esyt3	extended synaptotagmin-like protein 3 [Source:RGD Symbol;Acc:1561304]	2.07763	4.28151e-09
Lcn12	lipocalin 12 [Source:RGD Symbol;Acc:1589474]	2.35656	4.28151e-09
Mapk11	mitogen-activated protein kinase 11 [Source:RGD Symbol;Acc:1309340]	2.02963	4.40968e-09
L3mbtl1	l(3)mbt-like 1 (Drosophila) [Source:RGD Symbol;Acc:1307316]	3.04053	5.26502e-09
Kcnt1	potassium channel, sodium-activated subfamily T, member 1 [Source:RGD Symbol;Acc:621106]	2.09229	1.06946e-08
Fcho1	FCH domain only 1 [Source:RGD Symbol;Acc:1307683]	1.9579	1.19055e-08
Lime1	Lck interacting transmembrane adaptor 1 [Source:RGD Symbol;Acc:1562795]	2.04645	1.20258e-08
AABR07024869.1		1.949	1.45616e-08
Dot1l	DOT1-like histone H3K79 methyltransferase [Source:RGD Symbol;Acc:1306644]	1.94877	2.33928e-08
LOC688452	hypothetical protein LOC688452 [Source:RGD Symbol;Acc:1588836]	1.97695	2.80266e-08
Lrmp	lymphoid-restricted membrane protein [Source:RGD Symbol;Acc:1562062]	2.03237	3.37733e-08
Ryr1	ryanodine receptor 1 (skeletal) [Source:RGD Symbol;Acc:1586637]	1.98598	3.49068e-08
Rps6kb2	ribosomal protein S6 kinase, polypeptide 2 [Source:RGD Symbol;Acc:1305144]	1.97813	3.56137e-08
Arhgap4	Rho GTPase activating protein 4 [Source:RGD Symbol;Acc:628901]	2.03997	3.76298e-08
Wdr90	WD repeat domain 90 [Source:RGD Symbol;Acc:7520481]	2.02614	3.91887e-08
Tpcn2	two pore segment channel 2 [Source:RGD Symbol;Acc:1311779]	2.32665	4.22139e-08
Acr	acrosin [Source:RGD Symbol;Acc:2024]	3.44123	6.15698e-08
Clasrp	CLK4-associating serine/arginine rich protein [Source:RGD Symbol;Acc:1563538]	1.91611	7.13547e-08
Plekhn1	pleckstrin homology domain containing, family N member 1 [Source:RGD Symbol;Acc:1311019]	1.96163	7.40576e-08
Gnb3	guanine nucleotide binding protein (G protein), beta polypeptide 3 [Source:RGD Symbol;Acc:708344]	2.53803	7.94033e-08
AABR07036331.2		1.98219	7.94033e-08
Snrnp70	small nuclear ribonucleoprotein 70 (U1) [Source:RGD Symbol;Acc:1307120]	1.86571	8.45513e-08
Lamc3	laminin gamma 3 [Source:RGD Symbol;Acc:1309399]	2.62916	1.0195e-07
Rnf207	ring finger protein 207 [Source:RGD Symbol;Acc:1586262]	2.4434	1.10786e-07
Irf3	interferon regulatory factor 3 [Source:RGD Symbol;Acc:1549774]	1.89817	1.32206e-07
Exosc8	exosome component 8 [Source:RGD Symbol;Acc:1306169]	2.03808	1.83865e-07
Akap8	A kinase (PRKA) anchor protein 8 [Source:RGD Symbol;Acc:620832]	1.83897	2.94105e-07
Shkbp1	Sh3kbp1 binding protein 1 [Source:RGD Symbol;Acc:1309281]	1.99935	3.52323e-07
Fam193b	family with sequence similarity 193, member B [Source:RGD Symbol;Acc:1562335]	1.83361	4.25748e-07
Ppef2	protein phosphatase, EF hand calcium-binding domain 2 [Source:RGD Symbol;Acc:1307093]	2.84819	4.29844e-07
Klhl17	kelch-like family member 17 [Source:RGD Symbol;Acc:708444]	1.90247	4.86606e-07
Noc2l	NOC2-like nucleolar associated transcriptional repressor [Source:RGD Symbol;Acc:1309387]	1.82775	5.61731e-07
Ager	advanced glycosylation end product-specific receptor [Source:RGD Symbol;Acc:69258]	2.33836	6.3076e-07
Adam11	ADAM metallopeptidase domain 11 [Source:RGD Symbol;Acc:1307515]	1.81631	7.90872e-07
Slc29a1	solute carrier family 29 (equilibrative nucleoside transporter), member 1 [Source:RGD Symbol;Acc:61899]	1.90254	8.51567e-07
Trafd1	TRAF type zinc finger domain containing 1 [Source:RGD Symbol;Acc:620171]	1.80723	8.56177e-07
Abcc8	ATP-binding cassette, subfamily C (CFTR/MRP), member 8 [Source:RGD Symbol;Acc:3786]	1.88783	8.85186e-07
Abcd4	ATP-binding cassette, subfamily D (ALD), member 4 [Source:RGD Symbol;Acc:1307273]	1.91451	9.84523e-07
Ankzf1	ankyrin repeat and zinc finger domain containing 1 [Source:RGD Symbol;Acc:1359242]	1.83162	1.20429e-06
Arhgef1	Rho guanine nucleotide exchange factor (GEF) 1 [Source:RGD Symbol;Acc:620951]	1.80293	1.52535e-06
Senp17	Sumo1/sentrin/SMT3 specific peptidase 17 [Source:RGD Symbol;Acc:1303080]	2.1563	1.52535e-06
Ccdc62	coiled-coil domain containing 62 [Source:RGD Symbol;Acc:1586391]	1.84611	1.52535e-06
Safb2	scaffold attachment factor B2 [Source:MGI Symbol;Acc:MGI:2146808]	1.79119	1.52535e-06
Hook2	hook microtubule-tethering protein 2 [Source:RGD Symbol;Acc:1310171]	1.84986	1.6713e-06
Ssc5d	scavenger receptor cysteine rich family, 5 domains [Source:RGD Symbol;Acc:1565772]	2.02937	1.69649e-06
Col4a2	collagen, type IV, alpha 2 [Source:RGD Symbol;Acc:1308085]	1.80685	1.90243e-06
Lmbr1l	limb development membrane protein 1-like [Source:RGD Symbol;Acc:1309631]	1.87129	2.01554e-06
Hdac10	histone deacetylase 10 [Source:RGD Symbol;Acc:1305874]	1.86029	2.28908e-06
Prss53	protease, serine, 53 [Source:RGD Symbol;Acc:1566127]	1.91168	2.6089e-06
Stab1	stabilin 1 [Source:RGD Symbol;Acc:2324745]	2.45145	2.76631e-06
Abca7	ATP-binding cassette, subfamily A (ABC1), member 7 [Source:RGD Symbol;Acc:1303134]	1.88939	2.82445e-06
Trpv1	transient receptor potential cation channel, subfamily V, member 1 [Source:RGD Symbol;Acc:628841]	2.11512	3.03301e-06
Mbd6	methyl-CpG binding domain protein 6 [Source:RGD Symbol;Acc:1311050]	1.78905	3.70055e-06
Rgl2	ral guanine nucleotide dissociation stimulator-like 2 [Source:RGD Symbol;Acc:1302985]	1.78573	4.08797e-06
Man2b1	mannosidase, alpha, class 2B, member 1 [Source:RGD Symbol;Acc:3039]	1.75815	4.80323e-06
Zbtb40	zinc finger and BTB domain containing 40 [Source:RGD Symbol;Acc:1309866]	1.78802	5.44499e-06
Lef1	lymphoid enhancer binding factor 1 [Source:RGD Symbol;Acc:620241]	2.29935	5.65343e-06
Cfp	complement factor properdin [Source:RGD Symbol;Acc:1594557]	1.775	6.18784e-06
Dgka	diacylglycerol kinase, alpha [Source:RGD Symbol;Acc:70904]	1.75375	6.4794e-06
Bzrap1	benzodiazepine receptor (peripheral) associated protein 1 [Source:RGD Symbol;Acc:708563]	1.72083	6.72706e-06
Sdccag3	serologically defined colon cancer antigen 3 [Source:RGD Symbol;Acc:1305930]	1.74406	7.3222e-06
Srrm2	serine/arginine repetitive matrix 2 [Source:RGD Symbol;Acc:1310163]	1.70728	7.71921e-06
Ccdc84	coiled-coil domain containing 84 [Source:RGD Symbol;Acc:1597440]	1.79935	8.14247e-06
Zmynd10	zinc finger, MYND-type containing 10 [Source:RGD Symbol;Acc:1303250]	2.05258	8.14247e-06
Nphp4	nephronophthisis 4 [Source:RGD Symbol;Acc:1560172]	1.76278	8.17961e-06
Ccm2l	cerebral cavernous malformation 2-like [Source:RGD Symbol;Acc:1305202]	3.05257	1.08603e-05
Hps1	Hermansky-Pudlak syndrome 1 homolog (human) [Source:RGD Symbol;Acc:69193]	1.79732	1.10524e-05
Atg4a	autophagy related 4A, cysteine peptidase [Source:RGD Symbol;Acc:1596915]	1.78766	1.13902e-05
Mutyh	mutY DNA glycosylase [Source:RGD Symbol;Acc:620045]	1.90601	1.14378e-05
Ltbp4	latent transforming growth factor beta binding protein 4 [Source:RGD Symbol;Acc:1307033]	1.73946	1.19168e-05
Gigyf1	GRB10 interacting GYF protein 1 [Source:RGD Symbol;Acc:1309933]	1.72324	1.25087e-05
Lpin3	lipin 3 [Source:RGD Symbol;Acc:1588534]	1.73976	1.25087e-05
Col11a1	collagen, type XI, alpha 1 [Source:RGD Symbol;Acc:2372]	2.76291	1.36882e-05
Rapgef3	Rap guanine nucleotide exchange factor (GEF) 3 [Source:RGD Symbol;Acc:621869]	1.71313	1.37762e-05
Ccdc57	coiled-coil domain containing 57 [Source:MGI Symbol;Acc:MGI:1918526]	1.73367	1.44496e-05
Celsr3	cadherin, EGF LAG seven-pass G-type receptor 3 [Source:RGD Symbol;Acc:621787]	1.70031	1.59212e-05
AABR07065531.5		1.84533	1.72599e-05
Tle2	transducin-like enhancer of split 2 [Source:RGD Symbol;Acc:1306665]	1.88447	1.7493e-05
Ankrd13d	ankyrin repeat domain 13 family, member D [Source:RGD Symbol;Acc:1309156]	1.69219	1.7493e-05
AABR07030914.1		2.12372	1.75699e-05
Tmem91	transmembrane protein 91 [Source:RGD Symbol;Acc:2323264]	1.70179	1.81511e-05
Tldc1	TBC/LysM-associated domain containing 1 [Source:RGD Symbol;Acc:1308461]	1.74843	1.92783e-05
Myo9b	myosin IXb [Source:RGD Symbol;Acc:3146]	1.69412	1.92783e-05
Hspa12b	heat shock protein 12B [Source:RGD Symbol;Acc:1312004]	2.18257	2.08479e-05
Fam227a	family with sequence similarity 227, member A [Source:RGD Symbol;Acc:1305939]	1.73349	2.12101e-05
Ttll3	tubulin tyrosine ligase-like family, member 3 [Source:RGD Symbol;Acc:1311255]	1.77343	2.41856e-05
Xylb	xylulokinase homolog (H. influenzae) [Source:RGD Symbol;Acc:1307372]	1.83583	2.41856e-05
Snapc4	small nuclear RNA activating complex, polypeptide 4 [Source:RGD Symbol;Acc:1309048]	1.73565	2.41856e-05
Pan2	PAN2 poly(A) specific ribonuclease subunit [Source:RGD Symbol;Acc:1303301]	1.73607	2.62907e-05
Adam8	ADAM metallopeptidase domain 8 [Source:RGD Symbol;Acc:1566394]	2.28761	2.72297e-05
Cfap74	cilia and flagella associated protein 74 [Source:RGD Symbol;Acc:2324110]	1.94108	2.75971e-05
E4f1	E4F transcription factor 1 [Source:RGD Symbol;Acc:1596731]	1.73073	2.77687e-05
Dennd6b	DENN/MADD domain containing 6B [Source:RGD Symbol;Acc:1308012]	1.70628	2.81659e-05
Rfx1	regulatory factor X, 1 (influences HLA class II expression) [Source:RGD Symbol;Acc:1306574]	1.69761	2.98973e-05
Prpf40b	PRP40 homolog, pre-mRNA processing factor B [Source:RGD Symbol;Acc:1565411]	1.67916	3.02458e-05
Jmjd7	jumonji domain containing 7 [Source:RGD Symbol;Acc:2290039]	2.30392	3.10441e-05
Cpne7	copine VII [Source:RGD Symbol;Acc:1307466]	1.67784	3.18341e-05
LOC257650	hippyragranin [Source:RGD Symbol;Acc:727791]	1.75384	3.24976e-05
Dgat1	diacylglycerol O-acyltransferase 1 [Source:RGD Symbol;Acc:628673]	1.70606	3.24976e-05
Tyk2	tyrosine kinase 2 [Source:RGD Symbol;Acc:2320469]	1.72531	3.24976e-05
Kank3	KN motif and ankyrin repeat domains 3 [Source:RGD Symbol;Acc:1308853]	2.06568	3.52864e-05
Il1r1	interleukin 1 receptor, type I [Source:RGD Symbol;Acc:2892]	2.49833	3.6481e-05
Duxbl1	double homeobox B-like 1 [Source:RGD Symbol;Acc:1311053]	1.88611	3.6481e-05
Noxa1	NADPH oxidase activator 1 [Source:RGD Symbol;Acc:1306687]	2.18838	3.7157e-05
Agrn	agrin [Source:RGD Symbol;Acc:2067]	1.6505	3.7157e-05
Atg16l2	autophagy related 16-like 2 [Source:RGD Symbol;Acc:1311400]	1.85125	3.84337e-05
Cep95	centrosomal protein 95kDa [Source:RGD Symbol;Acc:1309655]	1.70532	4.17196e-05
Slc26a6	solute carrier family 26 (anion exchanger), member 6 [Source:RGD Symbol;Acc:1310197]	1.79382	4.2904e-05
Uckl1	uridine-cytidine kinase 1-like 1 [Source:RGD Symbol;Acc:1565465]	1.69394	4.2904e-05
Aurkc	aurora kinase C [Source:RGD Symbol;Acc:1309573]	1.73597	4.52135e-05
Cmtm8	CKLF-like MARVEL transmembrane domain containing 8 [Source:RGD Symbol;Acc:735040]	3.00589	4.60597e-05
Tjap1	tight junction associated protein 1 [Source:RGD Symbol;Acc:1308708]	1.86497	5.14113e-05
Rbpjl	recombination signal binding protein for immunoglobulin kappa J region-like [Source:RGD Symbol;Acc:1304786]	2.04421	5.14113e-05
Adamtsl2	ADAMTS-like 2 [Source:RGD Symbol;Acc:1305459]	2.08193	5.14113e-05
Ldlrad1	low density lipoprotein receptor class A domain containing 1 [Source:RGD Symbol;Acc:1597398]	2.13483	5.44244e-05
Gba2	glucosidase beta 2 [Source:RGD Symbol;Acc:1305598]	1.65432	5.45799e-05
Col4a1	collagen, type IV, alpha 1 [Source:RGD Symbol;Acc:1307148]	1.67963	5.54621e-05
Clcnkb	chloride channel, voltage-sensitive Kb [Source:RGD Symbol;Acc:628639]	2.69289	5.71221e-05
AABR07051326.1		2.80324	5.77926e-05
Ttll9	tubulin tyrosine ligase-like family, member 9 [Source:RGD Symbol;Acc:1359622]	2.02822	5.96532e-05
Tgfbr3l	transforming growth factor, beta receptor III-like [Source:RGD Symbol;Acc:1586419]	2.11127	5.97723e-05
Pagr1	Paxip1-associated glutamate-rich protein 1 [Source:RGD Symbol;Acc:1305592]	1.71684	5.9902e-05
Adamts10	ADAM metallopeptidase with thrombospondin type 1 motif, 10 [Source:RGD Symbol;Acc:1598320]	1.71538	6.42167e-05
Sfxn4	sideroflexin 4 [Source:RGD Symbol;Acc:1306088]	1.68531	6.62183e-05
Pdzd7	PDZ domain containing 7 [Source:RGD Symbol;Acc:1309882]	2.11214	6.71119e-05
Zfp384	zinc finger protein 384 [Source:RGD Symbol;Acc:708346]	1.65408	6.74725e-05
Myof	myoferlin [Source:RGD Symbol;Acc:1564216]	2.5787	6.98044e-05
Mpv17	MpV17 mitochondrial inner membrane protein [Source:RGD Symbol;Acc:1310512]	1.73195	7.02674e-05
Egflam	EGF-like, fibronectin type III and laminin G domains [Source:RGD Symbol;Acc:1306592]	1.89936	7.04185e-05
Prom1	prominin 1 [Source:RGD Symbol;Acc:69367]	1.75766	7.35489e-05
Slc6a6	solute carrier family 6 (neurotransmitter transporter), member 6 [Source:RGD Symbol;Acc:61912]	1.65056	7.35489e-05
Las1l	LAS1-like, ribosome biogenesis factor [Source:RGD Symbol;Acc:1565755]	1.64214	7.52185e-05
Cep164	centrosomal protein 164 [Source:RGD Symbol;Acc:1561243]	1.68314	7.52185e-05
Git2	G protein-coupled receptor kinase interacting ArfGAP 2 [Source:RGD Symbol;Acc:1359708]	1.63888	7.63536e-05
Pde9a	phosphodiesterase 9A [Source:RGD Symbol;Acc:621035]	1.65314	7.78488e-05
Osbpl7	oxysterol binding protein-like 7 [Source:RGD Symbol;Acc:1309141]	1.66894	7.78488e-05
Ltk	leukocyte receptor tyrosine kinase [Source:RGD Symbol;Acc:1309323]	1.76915	7.78488e-05
SNORD113	Small nucleolar RNA SNORD113/SNORD114 family [Source:RFAM;Acc:RF00181]	1.94727	7.79418e-05
P4ha2	prolyl 4-hydroxylase, alpha polypeptide II [Source:RGD Symbol;Acc:1309673]	1.69259	7.95599e-05
Dnmt3a	DNA (cytosine-5-)-methyltransferase 3 alpha [Source:RGD Symbol;Acc:1303336]	1.65249	7.99586e-05
Zfp512b	zinc finger protein 512B [Source:RGD Symbol;Acc:1305284]	1.6323	8.23495e-05
Cc2d2a	coiled-coil and C2 domain containing 2A [Source:RGD Symbol;Acc:1561042]	1.64557	8.33505e-05
Slc9a5	solute carrier family 9, subfamily A (NHE5, cation proton antiporter 5), member 5 [Source:RGD Symbol;Acc:620473]	1.77739	8.43615e-05
Col5a1	collagen, type V, alpha 1 [Source:RGD Symbol;Acc:70920]	1.97728	8.61106e-05
Stx2	syntaxin 2 [Source:RGD Symbol;Acc:2558]	1.6536	8.91788e-05
Atxn7l2	ataxin 7-like 2 [Source:RGD Symbol;Acc:1307047]	1.68594	8.91788e-05
Fnbp4	formin binding protein 4 [Source:RGD Symbol;Acc:1309238]	1.637	9.05557e-05
Lrch4	leucine-rich repeats and calponin homology (CH) domain containing 4 [Source:RGD Symbol;Acc:1306145]	1.70344	9.52813e-05
Bmp1	bone morphogenetic protein 1 [Source:RGD Symbol;Acc:620739]	1.6597	9.61605e-05
Atxn2l	ataxin 2-like [Source:RGD Symbol;Acc:1565868]	1.61956	9.86748e-05
Mier2	mesoderm induction early response 1, family member 2 [Source:RGD Symbol;Acc:1307278]	1.64826	9.94819e-05
Telo2	telomere maintenance 2 [Source:RGD Symbol;Acc:1305553]	1.66264	0.000100743
Adap2	ArfGAP with dual PH domains 2 [Source:RGD Symbol;Acc:708487]	2.00796	0.000101529
Qtrt1	queuine tRNA-ribosyltransferase 1 [Source:RGD Symbol;Acc:620996]	1.76911	0.000101979
Trpm4	transient receptor potential cation channel, subfamily M, member 4 [Source:RGD Symbol;Acc:620244]	2.08847	0.000104873
Odf2	outer dense fiber of sperm tails 2 [Source:RGD Symbol;Acc:3229]	1.62933	0.000106493
Glt8d1	glycosyltransferase 8 domain containing 1 [Source:RGD Symbol;Acc:1359293]	1.64079	0.000108297
Ankrd27	ankyrin repeat domain 27 (VPS9 domain) [Source:RGD Symbol;Acc:1307106]	1.65985	0.000113038
Gas8	growth arrest specific 8 [Source:RGD Symbol;Acc:1307817]	1.69944	0.000113886
Zgpat	zinc finger, CCCH-type with G patch domain [Source:RGD Symbol;Acc:1310801]	1.65997	0.000115514
Anks6	ankyrin repeat and sterile alpha motif domain containing 6 [Source:RGD Symbol;Acc:3334]	1.8165	0.000123092
Hps4	Hermansky-Pudlak syndrome 4 [Source:RGD Symbol;Acc:1308070]	1.63988	0.000126212
AABR07057421.2		1.87609	0.000126212
Usp35	ubiquitin specific peptidase 35 [Source:RGD Symbol;Acc:1565984]	1.66509	0.000128089
Pld2	phospholipase D2 [Source:RGD Symbol;Acc:3350]	1.69469	0.000136149
Cercam	cerebral endothelial cell adhesion molecule [Source:RGD Symbol;Acc:1304778]	2.15811	0.000143266
Acer2	alkaline ceramidase 2 [Source:RGD Symbol;Acc:1304629]	1.72629	0.000144134
Dffb	DNA fragmentation factor, 40kDa, beta polypeptide (caspase-activated DNase) [Source:RGD Symbol;Acc:620335]	1.69344	0.000145769
Fus	fused in sarcoma RNA binding protein [Source:RGD Symbol;Acc:1308864]	1.59885	0.000151899
Mfn1	mitofusin 1 [Source:RGD Symbol;Acc:621460]	1.59754	0.000159279
Sirt7	sirtuin 7 [Source:RGD Symbol;Acc:1305876]	1.68602	0.000163575
Slc6a12	solute carrier family 6 (neurotransmitter transporter), member 12 [Source:RGD Symbol;Acc:620255]	9.37409	0.000165836
SNORA71	Small nucleolar RNA SNORA71 [Source:RFAM;Acc:RF00056]	2.66263	0.000178379
Haghl	hydroxyacylglutathione hydrolase-like [Source:RGD Symbol;Acc:1308042]	1.71283	0.000182912
Acd	adrenocortical dysplasia homolog (mouse) [Source:RGD Symbol;Acc:1565053]	1.62203	0.000182912
Ddx39b	DEAD (Asp-Glu-Ala-Asp) box polypeptide 39B [Source:RGD Symbol;Acc:70923]	1.58866	0.000197019
Trip6	thyroid hormone receptor interactor 6 [Source:RGD Symbol;Acc:1583180]	1.78894	0.000197019
Spns1	spinster homolog 1 (Drosophila) [Source:RGD Symbol;Acc:1305613]	1.60044	0.000202437
Wdr25	WD repeat domain 25 [Source:RGD Symbol;Acc:1562505]	1.67268	0.000202722
Vps9d1	VPS9 domain containing 1 [Source:RGD Symbol;Acc:1565149]	1.61215	0.000206153
Cdh24	cadherin 24, type 2 [Source:RGD Symbol;Acc:1560161]	1.71298	0.000213875
Smtn	smoothelin [Source:RGD Symbol;Acc:1310216]	1.96133	0.000218681
Pla1a	phospholipase A1 member A [Source:RGD Symbol;Acc:621261]	3.35582	0.000219134
Col16a1	collagen, type XVI, alpha 1 [Source:RGD Symbol;Acc:1310982]	2.2476	0.000219707
Ccdc13	coiled-coil domain containing 13 [Source:RGD Symbol;Acc:1586605]	1.78135	0.000220249
Clk3	CDC-like kinase 3 [Source:RGD Symbol;Acc:621259]	1.5936	0.000233197
Esam	endothelial cell adhesion molecule [Source:RGD Symbol;Acc:1303286]	1.84694	0.000233706
Pxn	paxillin [Source:RGD Symbol;Acc:1305759]	1.62383	0.000237236
Mir3072	microRNA 3072 [Source:RGD Symbol;Acc:7489041]	2.48742	0.000237236
Med12	mediator complex subunit 12 [Source:RGD Symbol;Acc:1585896]	1.60295	0.000243635
Pcsk7	proprotein convertase subtilisin/kexin type 7 [Source:RGD Symbol;Acc:3275]	1.61433	0.000243635
Zcchc9	zinc finger, CCHC domain containing 9 [Source:RGD Symbol;Acc:1307450]	1.60255	0.000248493
Shc2	SHC (Src homology 2 domain containing) transforming protein 2 [Source:RGD Symbol;Acc:1307137]	1.59082	0.000249644
Srrm1	serine/arginine repetitive matrix 1 [Source:RGD Symbol;Acc:1311258]	1.5807	0.000260936
Nxf1	nuclear RNA export factor 1 [Source:RGD Symbol;Acc:62014]	1.58321	0.000260993
Snhg11	small nucleolar RNA host gene 11 [Source:RGD Symbol;Acc:1563912]	2.06966	0.000264613
Pde4c	phosphodiesterase 4C, cAMP-specific [Source:RGD Symbol;Acc:727918]	2.75385	0.000268257
Cstf2	cleavage stimulation factor, 3' pre-RNA subunit 2 [Source:RGD Symbol;Acc:1596566]	1.58177	0.000269338
Hsf1	heat shock transcription factor 1 [Source:RGD Symbol;Acc:620913]	1.61154	0.000276451
Tbx18	T-box18 [Source:RGD Symbol;Acc:1309856]	3.20004	0.000277036
Cc2d1b	coiled-coil and C2 domain containing 1B [Source:RGD Symbol;Acc:1306630]	1.60044	0.000278226
Rem1	RAS (RAD and GEM)-like GTP-binding 1 [Source:RGD Symbol;Acc:1306560]	3.02465	0.000285186
Sec14l5	SEC14-like lipid binding 5 [Source:RGD Symbol;Acc:1564638]	1.77229	0.00028887
Als2cl	ALS2 C-terminal like [Source:RGD Symbol;Acc:1305208]	1.77921	0.00030222
Rbpms	RNA binding protein with multiple splicing [Source:RGD Symbol;Acc:1561067]	2.9932	0.000305576
Frmd5	FERM domain containing 5 [Source:RGD Symbol;Acc:1561554]	1.86126	0.000305576
Sgk494	uncharacterized serine/threonine-protein kinase SgK494 [Source:RGD Symbol;Acc:1596488]	1.62387	0.000311049
AABR07035506.1		2.74532	0.000324337
Srsf9	serine/arginine-rich splicing factor 9 [Source:RGD Symbol;Acc:1309495]	1.62933	0.000325301
Prickle3	prickle homolog 3 [Source:RGD Symbol;Acc:1359685]	1.89896	0.000334397
Il15	interleukin 15 [Source:RGD Symbol;Acc:2887]	2.24294	0.000335629
Itfg2	integrin alpha FG-GAP repeat containing 2 [Source:RGD Symbol;Acc:1311944]	1.59484	0.000339347
Scarb1	scavenger receptor class B, member 1 [Source:RGD Symbol;Acc:2302]	1.58833	0.000344885
Dqx1	DEAQ box RNA-dependent ATPase 1 [Source:RGD Symbol;Acc:1591766]	2.06306	0.000346941
Gata2	GATA binding protein 2 [Source:RGD Symbol;Acc:2664]	2.82444	0.000348109
Tie1	tyrosine kinase with immunoglobulin-like and EGF-like domains 1 [Source:RGD Symbol;Acc:621642]	1.74751	0.000348297
Cpsf4	cleavage and polyadenylation specific factor 4 [Source:RGD Symbol;Acc:620440]	1.62543	0.000379125
Pabpn1	poly(A) binding protein, nuclear 1 [Source:RGD Symbol;Acc:619928]	1.56372	0.000379526
Rps6kl1	ribosomal protein S6 kinase-like 1 [Source:RGD Symbol;Acc:1309493]	1.57826	0.000381668
Sfswap	splicing factor, suppressor of white-apricot family [Source:RGD Symbol;Acc:1305004]	1.57706	0.000384487
Unc13a	unc-13 homolog A (C. elegans) [Source:RGD Symbol;Acc:619722]	1.56516	0.00038495
Ikbke	inhibitor of kappa light polypeptide gene enhancer in B-cells, kinase epsilon [Source:RGD Symbol;Acc:1308352]	2.3749	0.00038495
Tmem86b	transmembrane protein 86B [Source:RGD Symbol;Acc:1593455]	2.30268	0.000392973
Foxred1	FAD-dependent oxidoreductase domain containing 1 [Source:RGD Symbol;Acc:1311785]	1.61957	0.000414134
Mroh2a	maestro heat-like repeat family member 2A [Source:MGI Symbol;Acc:MGI:3705228]	1.87379	0.000414335
Helz2	helicase with zinc finger 2, transcriptional coactivator [Source:RGD Symbol;Acc:1306056]	1.88755	0.00041505
Pkn1	protein kinase N1 [Source:RGD Symbol;Acc:69308]	1.57289	0.000419353
Mfsd10	major facilitator superfamily domain containing 10 [Source:RGD Symbol;Acc:1311900]	1.60911	0.000421578
Arid3a	AT rich interactive domain 3A (Bright like) [Source:RGD Symbol;Acc:1305299]	1.65788	0.000422501
Pbx4	pre-B-cell leukemia homeobox 4 [Source:RGD Symbol;Acc:1305100]	1.66018	0.000424979
Cyp4x1	cytochrome P450, family 4, subfamily x, polypeptide 1 [Source:RGD Symbol;Acc:628719]	1.58774	0.000429645
Zfp335	zinc finger protein 335 [Source:RGD Symbol;Acc:628751]	1.56867	0.000432625
Amt	aminomethyltransferase [Source:RGD Symbol;Acc:1359408]	1.60974	0.000432625
Ubr2	ubiquitin protein ligase E3 component n-recognin 2 [Source:RGD Symbol;Acc:1593237]	1.5631	0.000436791
Dut	deoxyuridine triphosphatase [Source:RGD Symbol;Acc:620849]	1.60168	0.000438336
Map4k2	mitogen activated protein kinase kinase kinase kinase 2 [Source:RGD Symbol;Acc:1308199]	1.72295	0.00046353
L3mbtl2	l(3)mbt-like 2 (Drosophila) [Source:RGD Symbol;Acc:1308569]	1.56406	0.00046353
Msantd2	Myb/SANT-like DNA-binding domain containing 2 [Source:MGI Symbol;Acc:MGI:2384579]	1.57254	0.000477483
Prdm15	PR domain containing 15 [Source:RGD Symbol;Acc:1310055]	1.59422	0.000481615
Irak3	interleukin-1 receptor-associated kinase 3 [Source:RGD Symbol;Acc:1308846]	1.86481	0.000501009
Iffo1	intermediate filament family orphan 1 [Source:RGD Symbol;Acc:1308257]	1.56241	0.000522153
Srsf5	serine/arginine-rich splicing factor 5 [Source:RGD Symbol;Acc:3664]	1.55354	0.000524011
Ift140	intraflagellar transport 140 [Source:RGD Symbol;Acc:2318759]	1.56466	0.00055358
Flna	filamin A, alpha [Source:RGD Symbol;Acc:1560614]	1.56631	0.000568199
Dnah2	dynein, axonemal, heavy chain 2 [Source:RGD Symbol;Acc:1565087]	1.71091	0.000569607
Mro	maestro [Source:MGI Symbol;Acc:MGI:2152817]	1.65747	0.000573378
Sgpl1	sphingosine-1-phosphate lyase 1 [Source:RGD Symbol;Acc:628599]	1.55466	0.000575655
Dph1	diphthamide biosynthesis 1 [Source:RGD Symbol;Acc:1562694]	1.57968	0.000577041
Wsb1	WD repeat and SOCS box-containing 1 [Source:RGD Symbol;Acc:1307835]	1.54704	0.000577041
Grik5	glutamate receptor, ionotropic, kainate 5 [Source:RGD Symbol;Acc:2735]	1.58645	0.000577041
Tial1	Tia1 cytotoxic granule-associated RNA binding protein-like 1 [Source:RGD Symbol;Acc:1595845]	1.55747	0.000583538
Vsx2	visual system homeobox 2 [Source:RGD Symbol;Acc:621215]	2.46171	0.000583713
Slc22a8	solute carrier family 22 (organic anion transporter), member 8 [Source:RGD Symbol;Acc:632286]	1.88839	0.000583713
AABR07041724.2		1.82871	0.000596344
Slc22a14	solute carrier family 22, member 14 [Source:RGD Symbol;Acc:1306470]	2.97809	0.00060427
Sfi1	SFI1 centrin binding protein [Source:RGD Symbol;Acc:1560636]	1.57648	0.000606198
Mroh1	maestro heat-like repeat family member 1 [Source:RGD Symbol;Acc:1642414]	1.7452	0.000606198
Pus7	pseudouridylate synthase 7 [Source:RGD Symbol;Acc:1307054]	1.60146	0.000607577
Setd4	SET domain containing 4 [Source:RGD Symbol;Acc:619899]	1.56983	0.000608646
Reck	reversion-inducing-cysteine-rich protein with kazal motifs [Source:RGD Symbol;Acc:1308845]	1.59002	0.000616564
Nagk	N-acetylglucosamine kinase [Source:RGD Symbol;Acc:1305057]	1.59532	0.000616811
Stk38	serine/threonine kinase 38 [Source:RGD Symbol;Acc:1309455]	1.55969	0.000624175
Syt7	synaptotagmin VII [Source:RGD Symbol;Acc:62013]	1.54515	0.000632431
Rn60_12_0104.1		2.77282	0.000632431
Vwa5b2	von Willebrand factor A domain containing 5B2 [Source:RGD Symbol;Acc:1564491]	1.80627	0.000646546
Cacna1d	calcium channel, voltage-dependent, L type, alpha 1D subunit [Source:RGD Symbol;Acc:70973]	1.55525	0.000646546
Esyt1	extended synaptotagmin-like protein 1 [Source:RGD Symbol;Acc:3053]	1.65642	0.000651564
Mlh1	mutL homolog 1 [Source:RGD Symbol;Acc:620937]	1.59251	0.000659171
Prkd2	protein kinase D2 [Source:RGD Symbol;Acc:1308054]	1.67545	0.000667848
Abcc5	ATP-binding cassette, subfamily C (CFTR/MRP), member 5 [Source:RGD Symbol;Acc:70913]	1.5398	0.000678396
Zmym3	zinc finger, MYM-type 3 [Source:RGD Symbol;Acc:1564967]	1.53283	0.000710361
Apbb3	amyloid beta (A4) precursor protein-binding, family B, member 3 [Source:RGD Symbol;Acc:620853]	1.56938	0.000710361
Dennd1c	DENN/MADD domain containing 1C [Source:MGI Symbol;Acc:MGI:1918035]	1.87012	0.000710725
Alppl2	alkaline phosphatase, placental-like 2 [Source:RGD Symbol;Acc:1565100]	2.53021	0.000716075
Tmem39b	transmembrane protein 39b [Source:RGD Symbol;Acc:1359450]	1.59153	0.000722635
St6galnac2	ST6 (alpha-N-acetyl-neuraminyl-2,3-beta-galactosyl-1,3)-N-acetylgalactosaminide alpha-2,6-sialyltransferase 2 [Source:RGD Symbol;Acc:1560747]	2.87767	0.000730658
B3gntl1	UDP-GlcNAc:betaGal beta-1,3-N-acetylglucosaminyltransferase-like 1 [Source:RGD Symbol;Acc:1359497]	1.63137	0.000733277
Lrrfip1	leucine rich repeat (in FLII) interacting protein 1 [Source:RGD Symbol;Acc:1359548]	1.56477	0.000741218
Ncln	nicalin [Source:RGD Symbol;Acc:1309355]	1.5315	0.000770854
Pear1	platelet endothelial aggregation receptor 1 [Source:RGD Symbol;Acc:1305653]	1.81928	0.000770854
Thbs3	thrombospondin 3 [Source:RGD Symbol;Acc:1596780]	1.76662	0.000770854
Prickle4	prickle homolog 4 [Source:RGD Symbol;Acc:1563979]	1.72653	0.000773185
Stxbp2	syntaxin binding protein 2 [Source:RGD Symbol;Acc:619967]	1.75225	0.000775997
Ttc7a	tetratricopeptide repeat domain 7A [Source:RGD Symbol;Acc:1306211]	1.58053	0.000778727
Slx4	SLX4 structure-specific endonuclease subunit [Source:RGD Symbol;Acc:1566009]	1.54212	0.000782975
Brd9	bromodomain containing 9 [Source:RGD Symbol;Acc:1307359]	1.5528	0.00081993
Tstd1	thiosulfate sulfurtransferase (rhodanese)-like domain containing 1 [Source:RGD Symbol;Acc:2323815]	1.91784	0.000825497
AC130035.1		2.16369	0.000837775
Galt	galactose-1-phosphate uridylyltransferase [Source:RGD Symbol;Acc:1306483]	1.65935	0.000841298
LOC688286	similar to threonine aldolase 1 [Source:RGD Symbol;Acc:1591140]	1.7248	0.000847336
Gng8	guanine nucleotide binding protein (G protein), gamma 8 [Source:RGD Symbol;Acc:620808]	2.08574	0.000856146
Krba1	KRAB-A domain containing 1 [Source:RGD Symbol;Acc:1306967]	1.54562	0.00088334
Nmnat1	nicotinamide nucleotide adenylyltransferase 1 [Source:RGD Symbol;Acc:1310996]	1.59098	0.00088334
Daam2	dishevelled associated activator of morphogenesis 2 [Source:MGI Symbol;Acc:MGI:1923691]	1.54	0.00088334
Kmt2b	lysine (K)-specific methyltransferase 2B [Source:RGD Symbol;Acc:7678027]	1.53947	0.000928576
Mamdc4	MAM domain containing 4 [Source:RGD Symbol;Acc:708583]	2.77619	0.000975857
Zmynd8	zinc finger, MYND-type containing 8 [Source:RGD Symbol;Acc:1309544]	1.52376	0.000975857
Exosc10	exosome component 10 [Source:RGD Symbol;Acc:1593248]	1.53428	0.00100511
Dclre1c	DNA cross-link repair 1C [Source:RGD Symbol;Acc:708574]	1.65073	0.0010453
Ikbkb	inhibitor of kappa light polypeptide gene enhancer in B-cells, kinase beta [Source:RGD Symbol;Acc:621375]	1.54307	0.0010502
Tsen54	TSEN54 tRNA splicing endonuclease subunit [Source:RGD Symbol;Acc:1597379]	1.61159	0.00105493
Rn50_X_0744.2		2.17197	0.00108728
Nbeal2	neurobeachin-like 2 [Source:RGD Symbol;Acc:1306501]	1.77946	0.00112139
RGD1560289	similar to chromosome 3 open reading frame 20 [Source:RGD Symbol;Acc:1560289]	1.64054	0.00115132
AABR07029204.1		1.96374	0.0012185
Slc18a1	solute carrier family 18 (vesicular monoamine transporter), member 1 [Source:RGD Symbol;Acc:3693]	1.6171	0.00121892
Gtpbp2	GTP binding protein 2 [Source:RGD Symbol;Acc:1306367]	1.54172	0.00123728
Abca8	ATP-binding cassette, subfamily A (ABC1), member 8 [Source:RGD Symbol;Acc:1307069]	1.57091	0.00130177
Ermard	ER membrane-associated RNA degradation [Source:RGD Symbol;Acc:1309374]	1.53794	0.00130391
Srrt	serrate RNA effector molecule homolog (Arabidopsis) [Source:MGI Symbol;Acc:MGI:1933527]	1.52959	0.00130391
Chpf2	chondroitin polymerizing factor 2 [Source:RGD Symbol;Acc:1306404]	1.53399	0.0013079
Lrrc45	leucine rich repeat containing 45 [Source:RGD Symbol;Acc:1590053]	1.5411	0.00131895
Col27a1	collagen, type XXVII, alpha 1 [Source:RGD Symbol;Acc:735115]	1.94215	0.00133328
Plekhg2	pleckstrin homology domain containing, family G (with RhoGef domain) member 2 [Source:RGD Symbol;Acc:1310112]	1.72242	0.00133328
Paqr5	progestin and adipoQ receptor family member V [Source:RGD Symbol;Acc:1311259]	2.05772	0.00133615
Taf1c	TATA box binding protein (Tbp)-associated factor, RNA polymerase I, C [Source:RGD Symbol;Acc:1305658]	1.58553	0.00135113
Fance	Fanconi anemia, complementation group E [Source:RGD Symbol;Acc:1561045]	1.56685	0.00137532
Znf454	zinc finger protein 454 [Source:RGD Symbol;Acc:7529496]	1.61307	0.00138386
Dazap1	DAZ associated protein 1 [Source:RGD Symbol;Acc:1305280]	1.52835	0.00138478
Mslnl	mesothelin-like [Source:RGD Symbol;Acc:1561732]	2.71181	0.00143738
Srrm3	serine/arginine repetitive matrix 3 [Source:RGD Symbol;Acc:1587868]	1.51891	0.00148236
Gtf3c2	general transcription factor IIIC, polypeptide 2, beta [Source:RGD Symbol;Acc:1560392]	1.51878	0.00148324
Etv4	ets variant 4 [Source:RGD Symbol;Acc:1306524]	1.68523	0.00148771
Car11	carbonic anhydrase 11 [Source:RGD Symbol;Acc:735155]	1.65361	0.00148771
Ecm1	extracellular matrix protein 1 [Source:RGD Symbol;Acc:620357]	1.98647	0.00148771
Wdyhv1	WDYHV motif containing 1 [Source:RGD Symbol;Acc:1311362]	1.56383	0.00151185
Cacna1a	calcium channel, voltage-dependent, P/Q type, alpha 1A subunit [Source:RGD Symbol;Acc:2244]	1.51001	0.00151925
Mrs2	MRS2 magnesium transporter [Source:RGD Symbol;Acc:708529]	1.53685	0.00153377
Tgds	TDP-glucose 4,6-dehydratase [Source:RGD Symbol;Acc:1306544]	1.52836	0.00154425
Rbm3	RNA binding motif (RNP1, RRM) protein 3 [Source:RGD Symbol;Acc:620145]	1.51696	0.00160766
Dph7	diphthamide biosynthesis 7 [Source:RGD Symbol;Acc:1304868]	1.5348	0.00163045
Zbtb17	zinc finger and BTB domain containing 17 [Source:RGD Symbol;Acc:1307143]	1.51963	0.00163045
Ddx17	DEAD (Asp-Glu-Ala-Asp) box helicase 17 [Source:RGD Symbol;Acc:1304945]	1.50407	0.00163045
Pnn	pinin, desmosome associated protein [Source:RGD Symbol;Acc:1597086]	1.51295	0.00173188
Invs	inversin [Source:RGD Symbol;Acc:1563359]	1.55942	0.00173188
Clcn1	chloride channel, voltage-sensitive 1 [Source:RGD Symbol;Acc:2360]	1.8953	0.0017529
Haus7	HAUS augmin-like complex, subunit 7 [Source:RGD Symbol;Acc:1562991]	1.55894	0.00175401
Wdr59	WD repeat domain 59 [Source:RGD Symbol;Acc:1592213]	1.52235	0.00175801
Vars2	valyl-tRNA synthetase 2, mitochondrial [Source:RGD Symbol;Acc:1303122]	1.52139	0.00196412
Col20a1	collagen, type XX, alpha 1 [Source:RGD Symbol;Acc:1563901]	1.88636	0.00196412
Fhod1	formin homology 2 domain containing 1 [Source:RGD Symbol;Acc:1589776]	1.72848	0.00196412
Catsperd	catsper channel auxiliary subunit delta [Source:RGD Symbol;Acc:1594167]	1.77305	0.00197527
Cars2	cysteinyl-tRNA synthetase 2, mitochondrial [Source:RGD Symbol;Acc:1311612]	1.53	0.00199786
RGD1562310	similar to hypothetical protein FLJ21415 [Source:RGD Symbol;Acc:1562310]	1.52164	0.00201903
Ccdc157	coiled-coil domain containing 157 [Source:RGD Symbol;Acc:1584653]	1.57984	0.0020399
Itgb1bp2	integrin beta 1 binding protein 2 [Source:RGD Symbol;Acc:1565015]	2.53287	0.00206211
Plcg1	phospholipase C, gamma 1 [Source:RGD Symbol;Acc:3347]	1.48805	0.00206624
Nprl3	NPR3-like, GATOR1 complex subunit [Source:RGD Symbol;Acc:1308665]	1.51987	0.0020686
Slc12a3	solute carrier family 12 (sodium/chloride transporter), member 3 [Source:RGD Symbol;Acc:3686]	3.46392	0.0021347
Mtmr11	myotubularin related protein 11 [Source:RGD Symbol;Acc:1589965]	1.62411	0.0022007
Pask	PAS domain containing serine/threonine kinase [Source:RGD Symbol;Acc:1306146]	1.54443	0.00220388
AABR07002337.1		1.60118	0.00220388
Usp40	ubiquitin specific peptidase 40 [Source:RGD Symbol;Acc:1309613]	1.5288	0.00220802
Gm17296	predicted gene, 17296 [Source:MGI Symbol;Acc:MGI:4936930]	1.56967	0.00221527
Snx32	sorting nexin 32 [Source:RGD Symbol;Acc:1560591]	1.51394	0.00221662
Pik3c2b	phosphatidylinositol-4-phosphate 3-kinase, catalytic subunit type 2 beta [Source:RGD Symbol;Acc:1306541]	1.68297	0.00225039
Gm884	predicted gene 884 [Source:MGI Symbol;Acc:MGI:2685730]	1.50793	0.00231707
Tube1	tubulin, epsilon 1 [Source:RGD Symbol;Acc:1306048]	1.57688	0.00234979
Pdia5	protein disulfide isomerase family A, member 5 [Source:RGD Symbol;Acc:1359236]	1.78713	0.00238889
Per3	period circadian clock 3 [Source:RGD Symbol;Acc:621581]	1.50075	0.00239564
Kcne2	potassium channel, voltage-gated Isk-related subfamily E regulatory beta subunit 2 [Source:RGD Symbol;Acc:621383]	2.0922	0.00241596
Acad10	acyl-CoA dehydrogenase family, member 10 [Source:RGD Symbol;Acc:1310159]	1.5229	0.00243209
Acvrl1	activin A receptor type II-like 1 [Source:RGD Symbol;Acc:2029]	1.78119	0.00243771
Nif3l1	NIF3 NGG1 interacting factor 3-like 1 [Source:RGD Symbol;Acc:1310329]	1.53632	0.0025286
Ankdd1a	ankyrin repeat and death domain containing 1A [Source:RGD Symbol;Acc:1586052]	1.87017	0.0025286
Atg16l1	autophagy related 16-like 1 [Source:RGD Symbol;Acc:1310631]	1.49165	0.0025286
Sned1	sushi, nidogen and EGF-like domains 1 [Source:RGD Symbol;Acc:1566079]	1.88316	0.00258698
Tsen2	TSEN2 tRNA splicing endonuclease subunit [Source:RGD Symbol;Acc:1309946]	1.52414	0.00258698
St3gal6	ST3 beta-galactoside alpha-2,3-sialyltransferase 6 [Source:RGD Symbol;Acc:1303279]	1.54381	0.00258837
Mpnd	MPN domain containing [Source:RGD Symbol;Acc:1589335]	1.49794	0.00258837
AABR07018226.1		1.75583	0.00258837
Uaca	uveal autoantigen with coiled-coil domains and ankyrin repeats [Source:RGD Symbol;Acc:1560011]	1.61002	0.00260528
Usp28	ubiquitin specific peptidase 28 [Source:RGD Symbol;Acc:1311555]	1.50776	0.00263578
Pcgf6	polycomb group ring finger 6 [Source:RGD Symbol;Acc:1306904]	1.52156	0.0026538
Vwce	von Willebrand factor C and EGF domains [Source:RGD Symbol;Acc:1309910]	1.99745	0.00266339
Pnisr	PNN-interacting serine/arginine-rich protein [Source:RGD Symbol;Acc:1307395]	1.49087	0.00266347
Xrcc1	X-ray repair complementing defective repair in Chinese hamster cells 1 [Source:RGD Symbol;Acc:619823]	1.49456	0.00266347
Mmaa	methylmalonic aciduria (cobalamin deficiency) cblA type [Source:RGD Symbol;Acc:1305035]	1.59559	0.0026664
Disc1	disrupted in schizophrenia 1 [Source:RGD Symbol;Acc:631359]	1.5653	0.00267798
Crtc2	CREB regulated transcription coactivator 2 [Source:RGD Symbol;Acc:1308903]	1.51159	0.00271103
P3h1	prolyl 3-hydroxylase 1 [Source:RGD Symbol;Acc:628823]	1.56265	0.00271573
Mks1	Meckel syndrome, type 1 [Source:RGD Symbol;Acc:1565186]	1.60199	0.00278626
Cdc25b	cell division cycle 25B [Source:RGD Symbol;Acc:621500]	1.57224	0.00278626
Hdac7	histone deacetylase 7 [Source:RGD Symbol;Acc:619982]	1.84955	0.00280678
Slc9b2	solute carrier family 9, subfamily B (NHA2, cation proton antiporter 2), member 2 [Source:RGD Symbol;Acc:1598112]	1.60832	0.00280974
Arse	arylsulfatase E [Source:RGD Symbol;Acc:1304917]	1.5437	0.00285166
Mtg2	mitochondrial ribosome-associated GTPase 2 [Source:RGD Symbol;Acc:1359243]	1.49453	0.00289226
Abcb6	ATP-binding cassette, subfamily B (MDR/TAP), member 6 [Source:RGD Symbol;Acc:71077]	1.66583	0.00289306
Ciz1	CDKN1A interacting zinc finger protein 1 [Source:RGD Symbol;Acc:1305336]	1.49802	0.00292148
Mcf2l	MCF.2 cell line derived transforming sequence-like [Source:RGD Symbol;Acc:619782]	1.47489	0.00298064
Lgals9	lectin, galactoside-binding, soluble, 9 [Source:RGD Symbol;Acc:3005]	1.90997	0.00300631
Zfp612	zinc finger protein 612 [Source:RGD Symbol;Acc:1307197]	1.49367	0.00301148
Aaas	achalasia, adrenocortical insufficiency, alacrimia [Source:RGD Symbol;Acc:1308701]	1.52131	0.00301459
Proser1	proline and serine rich 1 [Source:RGD Symbol;Acc:1309403]	1.51739	0.00303329
Kcnq4	potassium channel, voltage-gated KQT-like subfamily Q, member 4 [Source:RGD Symbol;Acc:61799]	1.86665	0.00303329
Ints10	integrator complex subunit 10 [Source:RGD Symbol;Acc:1304711]	1.48981	0.00305994
LOC100361655	rCG33642-like [Source:RGD Symbol;Acc:2319718]	1.78704	0.00307222
Rn50_X_0746.6		1.54188	0.00307695
RGD1306072	hypothetical LOC304654 [Source:RGD Symbol;Acc:1306072]	1.57855	0.00307695
Ssh3	slingshot protein phosphatase 3 [Source:RGD Symbol;Acc:1308679]	2.02848	0.00307698
Pla2g4f	phospholipase A2, group IVF [Source:RGD Symbol;Acc:1593370]	2.07289	0.0030864
Ccl27	chemokine (C-C motif) ligand 27 [Source:RGD Symbol;Acc:1304660]	1.5021	0.00309279
Ccdc9	coiled-coil domain containing 9 [Source:RGD Symbol;Acc:1584422]	1.48319	0.00309608
Ankrd16	ankyrin repeat domain 16 [Source:RGD Symbol;Acc:1311405]	1.56699	0.00312166
Nos3	nitric oxide synthase 3, endothelial cell [Source:RGD Symbol;Acc:3186]	1.9374	0.00317435
Ano8	anoctamin 8 [Source:RGD Symbol;Acc:1563946]	1.48437	0.00317435
Acad8	acyl-Coenzyme A dehydrogenase family, member 8 [Source:MGI Symbol;Acc:MGI:1914198]	1.50352	0.00320172
Sbsn	suprabasin [Source:RGD Symbol;Acc:1562305]	1.61009	0.00325779
Pnpla6	patatin-like phospholipase domain containing 6 [Source:RGD Symbol;Acc:1564611]	1.47974	0.00327122
Slc25a27	solute carrier family 25, member 27 [Source:RGD Symbol;Acc:620787]	1.48052	0.00327292
Eml3	echinoderm microtubule associated protein like 3 [Source:RGD Symbol;Acc:7630023]	1.65161	0.00327292
Ccz1b	CCZ1 homolog B, vacuolar protein trafficking and biogenesis associated [Source:RGD Symbol;Acc:1306410]	1.49048	0.00327978
Zfp566	zinc finger protein 566 [Source:RGD Symbol;Acc:1563239]	1.93282	0.00347149
Szt2	seizure threshold 2 homolog (mouse) [Source:RGD Symbol;Acc:1308616]	1.47773	0.00347645
Lss	lanosterol synthase (2,3-oxidosqualene-lanosterol cyclase) [Source:RGD Symbol;Acc:620955]	1.55077	0.00348161
LOC100911486	multiple epidermal growth factor-like domains protein 6-like [Source:RGD Symbol;Acc:6492904]	3.43106	0.00350359
Sfxn2	sideroflexin 2 [Source:RGD Symbol;Acc:1306131]	1.7511	0.00353006
Iglon5	IgLON family member 5 [Source:RGD Symbol;Acc:1305344]	1.57936	0.00362258
Dvl2	dishevelled segment polarity protein 2 [Source:RGD Symbol;Acc:1309725]	1.53234	0.00363758
Plxna3	plexin A3 [Source:RGD Symbol;Acc:1584973]	1.49096	0.0036589
Traf3ip1	TNF receptor-associated factor 3 interacting protein 1 [Source:RGD Symbol;Acc:1309252]	1.51198	0.00366476
Lemd2	LEM domain containing 2 [Source:RGD Symbol;Acc:1305341]	1.60022	0.00366476
Ubap1l	ubiquitin associated protein 1-like [Source:RGD Symbol;Acc:1582742]	1.83298	0.00366476
Adck4	aarF domain containing kinase 4 [Source:RGD Symbol;Acc:1311356]	1.48785	0.0036705
Sra1	steroid receptor RNA activator 1 [Source:RGD Symbol;Acc:621148]	1.491	0.00368427
Zfp598	zinc finger protein 598 [Source:RGD Symbol;Acc:1304900]	1.48547	0.00369205
Efcc1	EF-hand and coiled-coil domain containing 1 [Source:RGD Symbol;Acc:1596494]	2.32891	0.00371333
Phf21b	PHD finger protein 21B [Source:RGD Symbol;Acc:1308739]	1.56364	0.0037529
Arglu1	arginine and glutamate rich 1 [Source:RGD Symbol;Acc:1310061]	1.5151	0.00382214
SNORD56	Small nucleolar RNA SNORD56 [Source:RFAM;Acc:RF00275]	3.47092	0.00383475
RGD1566368	similar to Solute carrier family 6 (neurotransmitter transporter), member 20 [Source:RGD Symbol;Acc:1566368]	1.81009	0.0039422
Kif9	kinesin family member 9 [Source:RGD Symbol;Acc:1565187]	1.6212	0.00399933
Nrbp2	nuclear receptor binding protein 2 [Source:RGD Symbol;Acc:1591749]	1.74156	0.00404938
Stra6	stimulated by retinoic acid 6 [Source:RGD Symbol;Acc:1307551]	1.76876	0.00405063
Mppe1	metallophosphoesterase 1 [Source:RGD Symbol;Acc:1309184]	1.52324	0.00405969
RGD1311517	similar to RIKEN cDNA 9430015G10 [Source:RGD Symbol;Acc:1311517]	1.50624	0.0040742
Dnase1l2	deoxyribonuclease I-like 2 [Source:RGD Symbol;Acc:1583566]	2.44626	0.00412537
Pdcd11	programmed cell death 11 [Source:RGD Symbol;Acc:1304933]	1.46981	0.00412643
Dhx16	DEAH (Asp-Glu-Ala-His) box polypeptide 16 [Source:RGD Symbol;Acc:1302963]	1.48113	0.00412643
Mettl17	methyltransferase like 17 [Source:RGD Symbol;Acc:1559895]	1.53987	0.0041501
AC115371.1		2.2573	0.0041501
Fam186a	family with sequence similarity 186, member A [Source:MGI Symbol;Acc:MGI:2685766]	1.79934	0.0041501
Pfas	phosphoribosylformylglycinamidine synthase [Source:RGD Symbol;Acc:1304926]	1.46881	0.00419549
Rsrp1	arginine/serine-rich protein 1 [Source:RGD Symbol;Acc:1359529]	1.46267	0.00419549
Cul9	cullin 9 [Source:RGD Symbol;Acc:1562008]	1.46148	0.00422231
Echdc2	enoyl CoA hydratase domain containing 2 [Source:RGD Symbol;Acc:1308525]	1.52638	0.00429556
Mapkbp1	mitogen activated protein kinase binding protein 1 [Source:RGD Symbol;Acc:1307578]	1.46475	0.00431861
Inpp5b	inositol polyphosphate-5-phosphatase B [Source:RGD Symbol;Acc:1311511]	1.54488	0.00431861
Mss51	MSS51 mitochondrial translational activator [Source:RGD Symbol;Acc:1309408]	1.53615	0.00439088
Ttll8	tubulin tyrosine ligase-like family, member 8 [Source:MGI Symbol;Acc:MGI:1922902]	1.54472	0.00439088
Poc1a	POC1 centriolar protein A [Source:RGD Symbol;Acc:1565004]	1.8232	0.00441782
Bdh1	3-hydroxybutyrate dehydrogenase, type 1 [Source:RGD Symbol;Acc:620131]	1.48024	0.00444067
Alg1	ALG1, chitobiosyldiphosphodolichol beta-mannosyltransferase [Source:RGD Symbol;Acc:1310700]	1.52909	0.00454423
Usp36	ubiquitin specific peptidase 36 [Source:RGD Symbol;Acc:1309937]	1.46575	0.00454494
Mrvi1	murine retrovirus integration site 1 homolog [Source:RGD Symbol;Acc:1309828]	2.17849	0.00454809
Lat	linker for activation of T cells [Source:RGD Symbol;Acc:620802]	2.11344	0.00460257
Il18	interleukin 18 [Source:RGD Symbol;Acc:2889]	1.58014	0.0046821
Pstk	phosphoseryl-tRNA kinase [Source:RGD Symbol;Acc:1564300]	1.48393	0.00468221
Akr1cl	aldo-keto reductase family 1, member C-like [Source:RGD Symbol;Acc:1307514]	1.69149	0.00469555
Tnfrsf4	tumor necrosis factor receptor superfamily, member 4 [Source:RGD Symbol;Acc:3920]	2.19128	0.0047979
Plekha5	pleckstrin homology domain containing, family A member 5 [Source:RGD Symbol;Acc:621175]	1.47583	0.00480963
Tbc1d22b	TBC1 domain family, member 22B [Source:MGI Symbol;Acc:MGI:2681867]	1.492	0.00482119
Aplf	aprataxin and PNKP like factor [Source:RGD Symbol;Acc:1565557]	1.51416	0.00482309
SNORD121A	Small nucleolar RNA SNORD121A [Source:RFAM;Acc:RF01191]	4.85152	0.00485442
Timm44	translocase of inner mitochondrial membrane 44 homolog (yeast) [Source:RGD Symbol;Acc:3864]	1.47128	0.00488686
Ccdc30	coiled-coil domain containing 30 [Source:RGD Symbol;Acc:1305604]	1.46891	0.00488686
Acp1	acid phosphatase 1, soluble [Source:RGD Symbol;Acc:2020]	1.50243	0.00494847
Adam32	ADAM metallopeptidase domain 32 [Source:RGD Symbol;Acc:735114]	1.52528	0.0050357
Ddx26b	DEAD/H (Asp-Glu-Ala-Asp/His) box polypeptide 26B [Source:MGI Symbol;Acc:MGI:2442593]	1.48169	0.00505653
Rpap3	RNA polymerase II associated protein 3 [Source:RGD Symbol;Acc:1303036]	1.45489	0.00511463
Rnf25	ring finger protein 25 [Source:RGD Symbol;Acc:1311557]	1.47045	0.00511568
Baz2a	bromodomain adjacent to zinc finger domain, 2A [Source:RGD Symbol;Acc:1305037]	1.47061	0.00515558
Clk1	CDC-like kinase 1 [Source:RGD Symbol;Acc:1311469]	1.45582	0.00522797
Zfp326	zinc finger protein 326 [Source:RGD Symbol;Acc:1592829]	1.47129	0.00523396
Sh3bp1	SH3-domain binding protein 1 [Source:RGD Symbol;Acc:1306275]	1.505	0.00526159
Myo1a	myosin IA [Source:RGD Symbol;Acc:3135]	2.79786	0.00528037
Eps15l1	epidermal growth factor receptor pathway substrate 15-like 1 [Source:RGD Symbol;Acc:1565708]	1.45706	0.00528037
Atrip	ATR interacting protein [Source:RGD Symbol;Acc:1626390]	1.49315	0.00528037
Cpne9	copine family member IX [Source:RGD Symbol;Acc:1309212]	2.19802	0.00528037
Slc26a10	solute carrier family 26, member 10 [Source:RGD Symbol;Acc:1564851]	2.36006	0.00528037
Adck5	aarF domain containing kinase 5 [Source:RGD Symbol;Acc:1305504]	1.49547	0.00528037
AABR07006030.1		2.45058	0.00528037
Mlxip	MLX interacting protein [Source:RGD Symbol;Acc:1560774]	1.47949	0.00528203
AABR07049799.1		1.84328	0.00529651
Yipf1	Yip1 domain family, member 1 [Source:RGD Symbol;Acc:735206]	1.45276	0.00543287
Radil	Ras association and DIL domains [Source:RGD Symbol;Acc:1306155]	1.4799	0.00544737
Dhdh	dihydrodiol dehydrogenase (dimeric) [Source:RGD Symbol;Acc:1588686]	1.52385	0.00549394
Anpep	alanyl (membrane) aminopeptidase [Source:RGD Symbol;Acc:2991]	2.2225	0.00553455
Rimbp2	RIMS binding protein 2 [Source:RGD Symbol;Acc:708533]	1.54454	0.00555071
Cntrob	centrobin, centrosomal BRCA2 interacting protein [Source:RGD Symbol;Acc:1307488]	1.69534	0.00558621
Il18bp	interleukin 18 binding protein [Source:RGD Symbol;Acc:620042]	1.60958	0.00563128
Acin1	apoptotic chromatin condensation inducer 1 [Source:RGD Symbol;Acc:1311945]	1.44386	0.00581948
Ttll1	tubulin tyrosine ligase-like family, member 1 [Source:RGD Symbol;Acc:1309124]	1.46221	0.00591546
Rtn4ip1	reticulon 4 interacting protein 1 [Source:RGD Symbol;Acc:1563384]	1.47811	0.00598455
Traip	TRAF-interacting protein [Source:RGD Symbol;Acc:1309761]	1.70289	0.00598455
Med27	mediator complex subunit 27 [Source:RGD Symbol;Acc:1564993]	1.47698	0.00606377
Sft2d2	SFT2 domain containing 2 [Source:RGD Symbol;Acc:1310623]	1.67308	0.00612503
Pomt2	protein-O-mannosyltransferase 2 [Source:RGD Symbol;Acc:1586427]	1.46298	0.00616264
Snrnp48	small nuclear ribonucleoprotein 48 (U11/U12) [Source:RGD Symbol;Acc:1309020]	1.47126	0.00616264
LOC691960	similar to solute carrier family 28, member 2 [Source:RGD Symbol;Acc:1593329]	1.78796	0.00623241
Supt20	suppressor of Ty 20 [Source:RGD Symbol;Acc:1307812]	1.45815	0.00625791
Alg8	ALG8, alpha-1,3-glucosyltransferase [Source:RGD Symbol;Acc:1305468]	1.50604	0.00625858
Lrwd1	leucine-rich repeats and WD repeat domain containing 1 [Source:RGD Symbol;Acc:1359442]	1.50412	0.00626744
Slc35b3	solute carrier family 35 (adenosine 3'-phospho 5'-phosphosulfate transporter), member B3 [Source:RGD Symbol;Acc:1307183]	1.50751	0.00626744
Tmem234	transmembrane protein 234 [Source:RGD Symbol;Acc:1583487]	1.54373	0.00631173
Fastkd1	FAST kinase domains 1 [Source:RGD Symbol;Acc:1563531]	1.48669	0.00641621
Rn50_10_0635.1		1.9094	0.00645218
Kif17	kinesin family member 17 [Source:RGD Symbol;Acc:1562511]	1.53437	0.00653348
Obfc1	oligonucleotide/oligosaccharide-binding fold containing 1 [Source:RGD Symbol;Acc:1305637]	1.47932	0.00658286
Ilkap	integrin-linked kinase-associated serine/threonine phosphatase [Source:RGD Symbol;Acc:620128]	1.4499	0.00662944
Dok3	docking protein 3 [Source:RGD Symbol;Acc:1311840]	1.84985	0.0066833
Nav2	neuron navigator 2 [Source:RGD Symbol;Acc:619778]	1.59162	0.00679503
Man2c1	mannosidase, alpha, class 2C, member 1 [Source:RGD Symbol;Acc:628787]	1.44188	0.0068025
Mitd1	MIT, microtubule interacting and transport, domain containing 1 [Source:RGD Symbol;Acc:1307700]	1.51195	0.00680479
Cyp4b1	cytochrome P450, family 4, subfamily b, polypeptide 1 [Source:RGD Symbol;Acc:2480]	2.71185	0.00682962
Celf3	CUGBP, Elav-like family member 3 [Source:RGD Symbol;Acc:1563168]	1.43831	0.00683431
Lsr	lipolysis stimulated lipoprotein receptor [Source:RGD Symbol;Acc:69236]	1.90364	0.00683431
Mau2	MAU2 sister chromatid cohesion factor [Source:RGD Symbol;Acc:1308759]	1.43747	0.00683669
Snrpc	small nuclear ribonucleoprotein polypeptide C [Source:RGD Symbol;Acc:1306065]	1.65871	0.00693958
Vwf	von Willebrand factor [Source:RGD Symbol;Acc:621759]	1.64083	0.00700678
Ahsa2	AHA1, activator of heat shock protein ATPase 2 [Source:RGD Symbol;Acc:1307171]	1.47339	0.0071147
Cchcr1	coiled-coil alpha-helical rod protein 1 [Source:RGD Symbol;Acc:1302992]	1.58037	0.00714122
Col24a1	collagen, type XXIV, alpha 1 [Source:RGD Symbol;Acc:1565539]	2.97225	0.00720705
Cep89	centrosomal protein 89kDa [Source:RGD Symbol;Acc:1311730]	1.46784	0.00723284
Dcaf15	DDB1 and CUL4 associated factor 15 [Source:RGD Symbol;Acc:1304881]	1.48296	0.00735424
F8	coagulation factor VIII, procoagulant component [Source:RGD Symbol;Acc:727845]	1.57467	0.00736529
Plekhg4	pleckstrin homology domain containing, family G (with RhoGef domain) member 4 [Source:RGD Symbol;Acc:1310790]	1.8046	0.00742328
Vps33b	vacuolar protein sorting 33 homolog B (yeast) [Source:RGD Symbol;Acc:620644]	1.47001	0.00748617
Gmip	Gem-interacting protein [Source:RGD Symbol;Acc:1565577]	1.51414	0.00748617
AABR07072414.1		3.35711	0.00749089
Tmem120a	transmembrane protein 120A [Source:RGD Symbol;Acc:1311474]	1.46325	0.00761683
Hira	histone cell cycle regulator [Source:RGD Symbol;Acc:1584950]	1.49205	0.00762096
Exosc1	exosome component 1 [Source:RGD Symbol;Acc:1591855]	1.48115	0.00768323
Tmem150a	transmembrane protein 150A [Source:RGD Symbol;Acc:619998]	1.52596	0.00772125
Tnfrsf25	tumor necrosis factor receptor superfamily, member 25 [Source:RGD Symbol;Acc:1598206]	2.9518	0.00774541
Plekhg5	pleckstrin homology domain containing, family G (with RhoGef domain) member 5 [Source:RGD Symbol;Acc:1303132]	1.62966	0.00780926
AABR07058420.1		2.16537	0.00784843
Flt3l	FMS-like tyrosine kinase 3 ligand [Source:MGI Symbol;Acc:MGI:95560]	1.77096	0.00789032
Slc26a8	solute carrier family 26 (anion exchanger), member 8 [Source:RGD Symbol;Acc:1308898]	1.46572	0.00794377
Gramd1a	GRAM domain containing 1A [Source:RGD Symbol;Acc:1311022]	1.4289	0.00804881
Mllt10	myeloid/lymphoid or mixed-lineage leukemia; translocated to, 10 [Source:RGD Symbol;Acc:1310874]	1.44618	0.00804881
Pced1b	PC-esterase domain containing 1B [Source:RGD Symbol;Acc:1561028]	1.68922	0.00804881
Nadsyn1	NAD synthetase 1 [Source:RGD Symbol;Acc:727801]	1.7144	0.00807289
Phf7	PHD finger protein 7 [Source:RGD Symbol;Acc:1308638]	1.47244	0.00814531
Hexdc	hexosaminidase (glycosyl hydrolase family 20, catalytic domain) containing [Source:RGD Symbol;Acc:2302323]	1.48213	0.00816627
Unk	unkempt family zinc finger [Source:RGD Symbol;Acc:1309224]	1.48963	0.00819537
RGD1561444	similar to RIKEN cDNA 9530077C05 [Source:RGD Symbol;Acc:1561444]	1.45069	0.00819537
Pxdn	peroxidasin [Source:RGD Symbol;Acc:1560694]	1.52938	0.00819537
Ttc13	tetratricopeptide repeat domain 13 [Source:RGD Symbol;Acc:1310186]	1.44439	0.00820201
Pus10	pseudouridylate synthase 10 [Source:RGD Symbol;Acc:1306402]	1.44749	0.00821011
Spag8	sperm associated antigen 8 [Source:RGD Symbol;Acc:1307079]	1.78499	0.00847697
Scarf1	scavenger receptor class F, member 1 [Source:MGI Symbol;Acc:MGI:2449455]	2.03049	0.00848991
Taf1a	TATA box binding protein (Tbp)-associated factor, RNA polymerase I, A [Source:RGD Symbol;Acc:1305698]	1.4954	0.00863011
Brsk2	BR serine/threonine kinase 2 [Source:RGD Symbol;Acc:1566256]	1.43352	0.00881047
Plac8l1	PLAC8-like 1 [Source:RGD Symbol;Acc:1588513]	1.734	0.00883695
SNORA67	Small nucleolar RNA SNORA67 [Source:RFAM;Acc:RF00272]	3.5099	0.00883695
Mical3	microtubule associated monooxygenase, calponin and LIM domain containing 3 [Source:RGD Symbol;Acc:1359504]	1.4341	0.00895017
Col11a2	collagen, type XI, alpha 2 [Source:RGD Symbol;Acc:2373]	1.96746	0.00895878
Cep250	centrosomal protein 250 [Source:RGD Symbol;Acc:1562262]	1.44725	0.00897543
Tnrc6c	trinucleotide repeat containing 6C [Source:RGD Symbol;Acc:1310027]	1.4308	0.00901135
Notch4	notch 4 [Source:RGD Symbol;Acc:1303282]	1.49413	0.00908901
Arv1	ARV1 fatty acid homeostatsis modulator [Source:RGD Symbol;Acc:1310264]	1.44885	0.00908901
Rn60_10_0615.5		2.66806	0.00911303
Ulk3	unc-51 like kinase 3 [Source:RGD Symbol;Acc:1587417]	1.56055	0.00912077
Zdhhc18	zinc finger, DHHC-type containing 18 [Source:RGD Symbol;Acc:1309334]	1.4474	0.00912907
Adgre5	adhesion G protein-coupled receptor E5 [Source:RGD Symbol;Acc:1305595]	1.74176	0.00937143
Abcg4	ATP-binding cassette, subfamily G (WHITE), member 4 [Source:RGD Symbol;Acc:1305840]	1.45306	0.00937143
Ushbp1	Usher syndrome 1C binding protein 1 [Source:RGD Symbol;Acc:1310859]	2.12511	0.00943811
Bora	bora, aurora kinase A activator [Source:RGD Symbol;Acc:1309522]	1.49489	0.00943811
Dhrsx	dehydrogenase/reductase (SDR family) X-linked [Source:RGD Symbol;Acc:1305017]	1.44904	0.00945561
Vtn	vitronectin [Source:RGD Symbol;Acc:3967]	1.53112	0.00952017
Hsd17b3	hydroxysteroid (17-beta) dehydrogenase 3 [Source:RGD Symbol;Acc:621805]	2.22438	0.00955447
SCARNA6	Small Cajal body specific RNA 6 [Source:RFAM;Acc:RF00478]	1.96355	0.00959831
Mthfr	methylenetetrahydrofolate reductase (NAD(P)H) [Source:RGD Symbol;Acc:1309952]	1.45905	0.00964953
Ceacam1	carcinoembryonic antigen-related cell adhesion molecule 1 (biliary glycoprotein) [Source:RGD Symbol;Acc:67396]	1.56952	0.00968258
AABR07031740.1		1.85277	0.00968327
Recql5	RecQ helicase-like 5 [Source:RGD Symbol;Acc:1310823]	1.45191	0.00977639
Slc12a9	solute carrier family 12, member 9 [Source:RGD Symbol;Acc:620747]	1.46334	0.00977639
Haus8	HAUS augmin-like complex, subunit 8 [Source:RGD Symbol;Acc:1311565]	1.54615	0.00979209
Col5a3	collagen, type V, alpha 3 [Source:RGD Symbol;Acc:70922]	1.4515	0.00989774
Sh3tc2	SH3 domain and tetratricopeptide repeats 2 [Source:RGD Symbol;Acc:1309038]	2.13179	0.00991137
Ido2	indoleamine 2,3-dioxygenase 2 [Source:RGD Symbol;Acc:1596771]	1.74085	0.00991137
Dnajc17	DnaJ (Hsp40) homolog, subfamily C, member 17 [Source:RGD Symbol;Acc:1308015]	1.48296	0.00996296
Cpt1c	carnitine palmitoyltransferase 1c [Source:RGD Symbol;Acc:1305384]	1.42173	0.00996296
Ppfia4	protein tyrosine phosphatase, receptor type, f polypeptide (PTPRF), interacting protein (liprin), alpha 4 [Source:RGD Symbol;Acc:620055]	1.41616	0.00998627
Rmnd1	required for meiotic nuclear division 1 homolog [Source:RGD Symbol;Acc:1309546]	1.43806	0.0100279
Col5a2	collagen, type V, alpha 2 [Source:RGD Symbol;Acc:70921]	1.59775	0.0100713
Styxl1	serine/threonine/tyrosine interacting-like 1 [Source:RGD Symbol;Acc:1305845]	1.51712	0.0100959
Cenpv	centromere protein V [Source:RGD Symbol;Acc:1565681]	1.44582	0.010128
Adgrf5	adhesion G protein-coupled receptor F5 [Source:RGD Symbol;Acc:621679]	1.5232	0.01017
Myh11	myosin, heavy chain 11, smooth muscle [Source:RGD Symbol;Acc:3136]	1.54885	0.0102093
Mpv17l	MPV17 mitochondrial membrane protein-like [Source:RGD Symbol;Acc:2324483]	1.4871	0.0102316
Ubxn11	UBX domain protein 11 [Source:RGD Symbol;Acc:620769]	1.43883	0.0102316
Btbd19	BTB (POZ) domain containing 19 [Source:RGD Symbol;Acc:2320529]	1.43977	0.0102416
Ube2i	ubiquitin-conjugating enzyme E2I [Source:RGD Symbol;Acc:3926]	1.43873	0.0103057
Luc7l3	LUC7-like 3 pre-mRNA splicing factor [Source:RGD Symbol;Acc:1307981]	1.42086	0.0103155
Nxpe1	neurexophilin and PC-esterase domain family, member 1 [Source:RGD Symbol;Acc:1566243]	1.80531	0.0103155
Pkd1	polycystic kidney disease 1 [Source:RGD Symbol;Acc:3333]	1.41223	0.0103707
5S_rRNA	5S ribosomal RNA [Source:RFAM;Acc:RF00001]	2.55601	0.010438
Izumo4	IZUMO family member 4 [Source:RGD Symbol;Acc:1564722]	1.62524	0.0104524
Taz	tafazzin [Source:RGD Symbol;Acc:1588532]	1.43294	0.0104817
Bcat2	branched chain amino acid transaminase 2, mitochondrial [Source:RGD Symbol;Acc:68948]	1.49139	0.0105015
Pglyrp1	peptidoglycan recognition protein 1 [Source:RGD Symbol;Acc:621429]	1.78008	0.0105118
AABR07030590.1		1.5287	0.0105207
Nudt7	nudix (nucleoside diphosphate linked moiety X)-type motif 7 [Source:RGD Symbol;Acc:1306719]	1.49494	0.0105258
Cyyr1	cysteine/tyrosine-rich 1 [Source:RGD Symbol;Acc:1359578]	1.76294	0.0105695
Rarg	retinoic acid receptor, gamma [Source:RGD Symbol;Acc:1583230]	1.59735	0.0108699
Aurkaip1	aurora kinase A interacting protein 1 [Source:RGD Symbol;Acc:1303211]	1.41974	0.0108699
Snrpa1	small nuclear ribonucleoprotein polypeptide A' [Source:RGD Symbol;Acc:2320494]	1.44784	0.0109178
Pdgfrb	platelet derived growth factor receptor, beta polypeptide [Source:RGD Symbol;Acc:3285]	1.45031	0.010926
Iqgap1	IQ motif containing GTPase activating protein 1 [Source:RGD Symbol;Acc:1311884]	1.45187	0.0110584
Slc35d2	solute carrier family 35 (UDP-GlcNAc/UDP-glucose transporter), member D2 [Source:RGD Symbol;Acc:1309518]	1.76308	0.0111664
Atp8b2	ATPase, aminophospholipid transporter, class I, type 8B, member 2 [Source:RGD Symbol;Acc:1597731]	1.41695	0.0111815
Dock6	dedicator of cytokinesis 6 [Source:RGD Symbol;Acc:1306517]	1.66231	0.0112715
Pafah2	platelet-activating factor acetylhydrolase 2 [Source:RGD Symbol;Acc:631399]	1.54079	0.0112715
RGD1559441	similar to MIC2L1 [Source:RGD Symbol;Acc:1559441]	1.43484	0.0112715
Myo15a	myosin XVA [Source:RGD Symbol;Acc:1561873]	1.99264	0.0112715
Mvp	major vault protein [Source:RGD Symbol;Acc:70932]	1.4507	0.0114211
Ccdc180	coiled-coil domain containing 180 [Source:RGD Symbol;Acc:6498132]	1.61711	0.0114245
AABR07003274.1		2.10392	0.0114245
Tmprss5	transmembrane protease, serine 5 [Source:RGD Symbol;Acc:628625]	1.86938	0.0116215
Abca4	ATP-binding cassette, subfamily A (ABC1), member 4 [Source:RGD Symbol;Acc:1309445]	1.7524	0.0116816
Rbm25	RNA binding motif protein 25 [Source:RGD Symbol;Acc:1308755]	1.46823	0.0117158
Sec16a	SEC16 homolog A, endoplasmic reticulum export factor [Source:RGD Symbol;Acc:2322350]	1.40845	0.0117158
Cpsf7	cleavage and polyadenylation specific factor 7 [Source:RGD Symbol;Acc:1305441]	1.41472	0.0117158
Sema4g	sema domain, immunoglobulin domain (Ig), transmembrane domain (TM) and short cytoplasmic domain, (semaphorin) 4G [Source:RGD Symbol;Acc:1310436]	1.42893	0.012034
Cox18	cytochrome c oxidase assembly protein 18 [Source:RGD Symbol;Acc:1559547]	1.44244	0.0121154
Thoc5	THO complex 5 [Source:RGD Symbol;Acc:1304991]	1.41921	0.0121729
SNORD10	Small nucleolar RNA SNORD10 [Source:RFAM;Acc:RF01290]	4.85551	0.0122377
Col4a4	collagen, type IV, alpha 4 [Source:RGD Symbol;Acc:1305355]	1.5035	0.0123087
Ceacam18	carcinoembryonic antigen-related cell adhesion molecule 18 [Source:RGD Symbol;Acc:1563539]	1.68305	0.0124481
SNORD86	Small nucleolar RNA SNORD86 [Source:RFAM;Acc:RF00594]	1.91184	0.0124481
Pde4a	phosphodiesterase 4A, cAMP-specific [Source:RGD Symbol;Acc:3279]	1.54413	0.0125122
Ccnt2	cyclin T2 [Source:RGD Symbol;Acc:1309205]	1.41648	0.0125438
Exoc3l1	exocyst complex component 3-like 1 [Source:RGD Symbol;Acc:1311132]	2.00405	0.0126349
Zc3h3	zinc finger CCCH type containing 3 [Source:RGD Symbol;Acc:1307276]	1.43357	0.0126688
Slc16a6	solute carrier family 16, member 6 [Source:RGD Symbol;Acc:735117]	1.5458	0.0127343
Eif2ak4	eukaryotic translation initiation factor 2 alpha kinase 4 [Source:RGD Symbol;Acc:1311439]	1.42579	0.0127343
Tpra1	transmembrane protein, adipocyte asscociated 1 [Source:RGD Symbol;Acc:620858]	1.43421	0.0127461
Pank4	pantothenate kinase 4 [Source:RGD Symbol;Acc:628857]	1.42394	0.0127553
Ppil6	peptidylprolyl isomerase (cyclophilin)-like 6 [Source:RGD Symbol;Acc:1592581]	1.48272	0.0127828
Fn1	fibronectin 1 [Source:RGD Symbol;Acc:2624]	1.77606	0.0133461
Acrbp	acrosin binding protein [Source:RGD Symbol;Acc:1564880]	1.79463	0.0134634
Zdhhc1	zinc finger, DHHC-type containing 1 [Source:RGD Symbol;Acc:1589775]	1.43606	0.0135386
Wscd2	WSC domain containing 2 [Source:RGD Symbol;Acc:1589744]	1.43002	0.0135493
Tango2	transport and golgi organization 2 homolog [Source:RGD Symbol;Acc:1310348]	1.41545	0.0137091
Idua	iduronidase, alpha-L- [Source:RGD Symbol;Acc:1310943]	1.93256	0.0137466
Morn1	MORN repeat containing 1 [Source:RGD Symbol;Acc:1359433]	1.42193	0.0137928
Zfyve28	zinc finger, FYVE domain containing 28 [Source:RGD Symbol;Acc:1310151]	1.63614	0.0139914
Trmt1	tRNA methyltransferase 1 [Source:RGD Symbol;Acc:1305992]	1.42112	0.0140015
Cntrl	centriolin [Source:RGD Symbol;Acc:1305317]	1.4311	0.0142329
Mir138-2	microRNA 138-2 [Source:RGD Symbol;Acc:2325569]	2.50377	0.014259
Dguok	deoxyguanosine kinase [Source:RGD Symbol;Acc:1304799]	1.4336	0.0145548
Rhebl1	Ras homolog enriched in brain like 1 [Source:RGD Symbol;Acc:727778]	1.53313	0.0145996
Eogt	EGF domain-specific O-linked N-acetylglucosamine (GlcNAc) transferase [Source:RGD Symbol;Acc:1359357]	1.41774	0.0147582
RGD1306058	similar to RIKEN cDNA 1110007C09 [Source:RGD Symbol;Acc:1306058]	1.621	0.0148908
AABR07061382.2		4.0857	0.0148908
AABR07047044.1		2.24832	0.0149128
Nfrkb	nuclear factor related to kappa B binding protein [Source:RGD Symbol;Acc:1310558]	1.41778	0.014951
Rnaseh1	ribonuclease H1 [Source:RGD Symbol;Acc:1309012]	1.45935	0.014951
Fzd6	frizzled class receptor 6 [Source:RGD Symbol;Acc:628816]	1.92192	0.0149554
AABR07065532.2		3.32374	0.0149847
Sbno2	strawberry notch homolog 2 (Drosophila) [Source:RGD Symbol;Acc:1307194]	1.42725	0.0150247
Tmem82	transmembrane protein 82 [Source:RGD Symbol;Acc:1566169]	2.18585	0.0151331
Slc22a15	solute carrier family 22, member 15 [Source:RGD Symbol;Acc:1311184]	1.60331	0.0151331
Zfp61	zinc finger protein 61 [Source:RGD Symbol;Acc:1563843]	1.40437	0.0153459
Rtel1	regulator of telomere elongation helicase 1 [Source:RGD Symbol;Acc:1306721]	1.79778	0.0153459
Plekhg3	pleckstrin homology domain containing, family G (with RhoGef domain) member 3 [Source:RGD Symbol;Acc:1308089]	1.99448	0.01536
AABR07057421.3		1.75502	0.01536
Cacna1b	calcium channel, voltage-dependent, N type, alpha 1B subunit [Source:RGD Symbol;Acc:628852]	1.39817	0.0155551
Rimkla	ribosomal modification protein rimK-like family member A [Source:RGD Symbol;Acc:1306880]	1.50494	0.0157144
P2rx7	purinergic receptor P2X, ligand-gated ion channel, 7 [Source:RGD Symbol;Acc:3241]	1.5325	0.0159887
Kcnh4	potassium channel, voltage gated eag related subfamily H, member 4 [Source:RGD Symbol;Acc:621415]	1.47651	0.0159887
Nfkbid	nuclear factor of kappa light polypeptide gene enhancer in B-cells inhibitor, delta [Source:RGD Symbol;Acc:1308055]	2.00043	0.0159887
Arap3	ArfGAP with RhoGAP domain, ankyrin repeat and PH domain 3 [Source:RGD Symbol;Acc:1304938]	1.49426	0.0159887
AC141169.2		1.46058	0.0159887
Adcy4	adenylate cyclase 4 [Source:RGD Symbol;Acc:2034]	1.84734	0.016007
AABR07041709.1		3.62807	0.0160113
RGD1304728	similar to 4933427D14Rik protein [Source:RGD Symbol;Acc:1304728]	1.41921	0.0160136
Arnt	aryl hydrocarbon receptor nuclear translocator [Source:RGD Symbol;Acc:2153]	1.42144	0.0160837
Slc52a3	solute carrier family 52, riboflavin transporter, member 3 [Source:RGD Symbol;Acc:1304644]	2.10439	0.0162733
Tert	telomerase reverse transcriptase [Source:RGD Symbol;Acc:70494]	1.52678	0.0163583
Mir3546	microRNA 3546 [Source:RGD Symbol;Acc:4888611]	2.55847	0.0164324
Atad3a	ATPase family, AAA domain containing 3A [Source:RGD Symbol;Acc:1305964]	1.41721	0.016437
Xdh	xanthine dehydrogenase [Source:RGD Symbol;Acc:62043]	1.66151	0.0169501
Fhl2	four and a half LIM domains 2 [Source:RGD Symbol;Acc:61963]	1.42894	0.01701
Cpt1b	carnitine palmitoyltransferase 1b, muscle [Source:RGD Symbol;Acc:2397]	1.46698	0.0171596
Serac1	serine active site containing 1 [Source:RGD Symbol;Acc:1565064]	1.43636	0.0172492
Abcc9	ATP-binding cassette, subfamily C (CFTR/MRP), member 9 [Source:RGD Symbol;Acc:3787]	1.66764	0.0173446
Enthd2	ENTH domain containing 2 [Source:RGD Symbol;Acc:1307410]	1.42279	0.0173531
Oacyl	O-acyltransferase like [Source:RGD Symbol;Acc:1304731]	1.76671	0.0174676
Sdad1	SDA1 domain containing 1 [Source:RGD Symbol;Acc:1359112]	1.43323	0.017476
Amdhd2	amidohydrolase domain containing 2 [Source:RGD Symbol;Acc:1304601]	1.45458	0.017485
Sema3f	sema domain, immunoglobulin domain (Ig), short basic domain, secreted, (semaphorin) 3 F [Source:RGD Symbol;Acc:1308514]	1.42011	0.017485
Pnldc1	poly(A)-specific ribonuclease (PARN)-like domain containing 1 [Source:RGD Symbol;Acc:1308678]	1.73157	0.0176186
Gyltl1b	glycosyltransferase-like 1B [Source:RGD Symbol;Acc:735214]	1.62889	0.0177011
Acaa1	acetyl-CoA acyltransferase 1A [Source:RGD Symbol;Acc:67379]	1.43336	0.0177011
Abcc12	ATP-binding cassette, subfamily C (CFTR/MRP), member 12 [Source:RGD Symbol;Acc:735100]	1.97993	0.0178326
Cep85	centrosomal protein 85kDa [Source:RGD Symbol;Acc:1311520]	1.41685	0.0178911
Polr1e	polymerase (RNA) I polypeptide E [Source:RGD Symbol;Acc:1565773]	1.45571	0.0179987
Dgkz	diacylglycerol kinase zeta [Source:RGD Symbol;Acc:70929]	1.37872	0.0180382
C8g	complement component 8, gamma polypeptide [Source:RGD Symbol;Acc:1309074]	1.61697	0.0182513
LOC498154	hypothetical protein LOC498154 [Source:RGD Symbol;Acc:1566418]	1.41996	0.0182905
Spry3	sprouty RTK signaling antagonist 3 [Source:RGD Symbol;Acc:1562172]	1.51167	0.0185483
Slc7a6	solute carrier family 7 (amino acid transporter light chain, y+L system), member 6 [Source:RGD Symbol;Acc:1309193]	1.40261	0.0186266
Zcchc8	zinc finger, CCHC domain containing 8 [Source:RGD Symbol;Acc:1309774]	1.40717	0.0188483
Tgm1	transglutaminase 1 [Source:RGD Symbol;Acc:61838]	2.81535	0.0189341
Fuk	fucokinase [Source:RGD Symbol;Acc:1307000]	1.44456	0.0190742
Kdelc1	KDEL (Lys-Asp-Glu-Leu) containing 1 [Source:RGD Symbol;Acc:1304684]	1.42801	0.0192345
Prelid3a	PRELI domain containing 3A [Source:RGD Symbol;Acc:1582858]	1.54642	0.0193343
Srsf11	serine/arginine-rich splicing factor 11 [Source:RGD Symbol;Acc:1559953]	1.39136	0.0193343
Pou2f2	POU class 2 homeobox 2 [Source:RGD Symbol;Acc:621690]	1.5911	0.0193343
Plekhg6	pleckstrin homology domain containing, family G (with RhoGef domain) member 6 [Source:RGD Symbol;Acc:2318544]	1.82582	0.0194479
Actl6a	actin-like 6A [Source:RGD Symbol;Acc:1307747]	1.42572	0.019473
Phkg2	phosphorylase kinase, gamma 2 (testis) [Source:RGD Symbol;Acc:620024]	1.39276	0.019473
Piga	phosphatidylinositol glycan anchor biosynthesis, class A [Source:RGD Symbol;Acc:1589723]	1.79068	0.0196991
Vegfa	vascular endothelial growth factor A [Source:RGD Symbol;Acc:619991]	1.39063	0.0196991
Cramp1	cramped chromatin regulator homolog 1 [Source:RGD Symbol;Acc:1311948]	1.42483	0.0199949
Flvcr2	feline leukemia virus subgroup C cellular receptor family, member 2 [Source:RGD Symbol;Acc:735098]	2.34461	0.0204822
Rasgrp4	RAS guanyl releasing protein 4 [Source:RGD Symbol;Acc:620476]	2.49019	0.0206323
Rffl	ring finger and FYVE-like domain containing E3 ubiquitin protein ligase [Source:RGD Symbol;Acc:727916]	1.46732	0.0206865
Rccd1	RCC1 domain containing 1 [Source:RGD Symbol;Acc:1309901]	1.63086	0.0208013
Cnot3	CCR4-NOT transcription complex, subunit 3 [Source:RGD Symbol;Acc:1304771]	1.40338	0.0209433
Cacng8	calcium channel, voltage-dependent, gamma subunit 8 [Source:RGD Symbol;Acc:628808]	1.38777	0.0209433
Sap25	Sin3A-associated protein 25 [Source:RGD Symbol;Acc:1562406]	2.03268	0.0209607
Vill	villin-like [Source:RGD Symbol;Acc:1304843]	2.95643	0.0210838
Ddx39a	DEAD (Asp-Glu-Ala-Asp) box polypeptide 39A [Source:RGD Symbol;Acc:619920]	1.43983	0.0211825
Med24	mediator complex subunit 24 [Source:RGD Symbol;Acc:1564565]	1.38635	0.0214242
Mocos	molybdenum cofactor sulfurase [Source:RGD Symbol;Acc:1308496]	1.71145	0.0214637
Fpgs	folylpolyglutamate synthase [Source:RGD Symbol;Acc:1587713]	1.46172	0.0215865
Lrp8	low density lipoprotein receptor-related protein 8, apolipoprotein e receptor [Source:RGD Symbol;Acc:1305729]	1.38464	0.0217926
AABR07069454.1		1.53182	0.0217997
Ggcx	gamma-glutamyl carboxylase [Source:RGD Symbol;Acc:68383]	1.4108	0.0218363
Arhgap17	Rho GTPase activating protein 17 [Source:RGD Symbol;Acc:628767]	1.41531	0.0219941
Thoc1	THO complex 1 [Source:RGD Symbol;Acc:1308657]	1.40169	0.0220915
Sptbn5	spectrin beta, non-erythrocytic 5 [Source:MGI Symbol;Acc:MGI:2685200]	1.8348	0.0221265
Sult2b1	sulfotransferase family, cytosolic, 2B, member 1 [Source:RGD Symbol;Acc:1308882]	1.51515	0.0221678
Otud3	OTU deubiquitinase 3 [Source:RGD Symbol;Acc:1560468]	1.46336	0.0221987
Cep131	centrosomal protein 131 [Source:RGD Symbol;Acc:1307745]	1.39115	0.0224356
RGD1565367	similar to Solute carrier family 23, member 2 (Sodium-dependent vitamin C transporter 2) [Source:RGD Symbol;Acc:1565367]	1.69994	0.022615
Diexf	digestive organ expansion factor homolog (zebrafish) [Source:RGD Symbol;Acc:1359148]	1.40683	0.0228138
Ebf4	early B-cell factor 4 [Source:RGD Symbol;Acc:1588215]	1.7781	0.0231428
Trit1	tRNA isopentenyltransferase 1 [Source:RGD Symbol;Acc:1304781]	1.39536	0.0231638
Aspdh	aspartate dehydrogenase domain containing [Source:RGD Symbol;Acc:1310111]	1.57125	0.0231638
Slc22a13	solute carrier family 22 (organic anion/urate transporter), member 13 [Source:RGD Symbol;Acc:1306840]	1.7065	0.0232982
Cln3	ceroid-lipofuscinosis, neuronal 3 [Source:RGD Symbol;Acc:1359537]	1.42145	0.0233536
Zfp362	zinc finger protein 362 [Source:RGD Symbol;Acc:1306498]	1.43596	0.0233536
U4	U4 spliceosomal RNA [Source:RFAM;Acc:RF00015]	1.95656	0.0238769
Ccdc155	coiled-coil domain containing 155 [Source:RGD Symbol;Acc:1561972]	1.81375	0.0240492
Matk	megakaryocyte-associated tyrosine kinase [Source:RGD Symbol;Acc:69058]	1.37368	0.0241545
Pwwp2a	PWWP domain containing 2A [Source:RGD Symbol;Acc:1305891]	1.40165	0.0241611
Il3ra	interleukin 3 receptor, alpha [Source:RGD Symbol;Acc:628728]	1.76487	0.0242728
Grin1	glutamate receptor, ionotropic, N-methyl D-aspartate 1 [Source:RGD Symbol;Acc:2736]	1.37369	0.0243067
Fam132a	family with sequence similarity 132, member A [Source:RGD Symbol;Acc:1307059]	2.0893	0.0244119
Brat1	BRCA1-associated ATM activator 1 [Source:RGD Symbol;Acc:1565146]	1.39887	0.0244576
Ppapdc1b	phosphatidic acid phosphatase type 2 domain containing 1B [Source:RGD Symbol;Acc:1591734]	1.42968	0.0244576
Acap3	ArfGAP with coiled-coil, ankyrin repeat and PH domains 3 [Source:RGD Symbol;Acc:1310711]	1.37905	0.0246718
Tdp2	tyrosyl-DNA phosphodiesterase 2 [Source:RGD Symbol;Acc:1560342]	1.3979	0.0247339
Ddc	dopa decarboxylase (aromatic L-amino acid decarboxylase) [Source:RGD Symbol;Acc:2494]	1.73164	0.0248565
Tmem63b	transmembrane protein 63B [Source:RGD Symbol;Acc:1305862]	1.37686	0.0248565
Tomm20l	translocase of outer mitochondrial membrane 20 homolog (yeast)-like [Source:MGI Symbol;Acc:MGI:1922516]	1.39465	0.0248565
snopsi28S-3327	Small nucleolar RNA psi28S-3327 [Source:RFAM;Acc:RF00544]	2.76401	0.0248565
Cyp4f6	cytochrome P450, family 4, subfamily f, polypeptide 6 [Source:RGD Symbol;Acc:708365]	1.46193	0.024884
Abcc4	ATP-binding cassette, subfamily C (CFTR/MRP), member 4 [Source:RGD Symbol;Acc:620266]	1.43005	0.0249102
Klhdc4	kelch domain containing 4 [Source:MGI Symbol;Acc:MGI:2384569]	1.39566	0.0249298
Ercc2	excision repair cross-complementation group 2 [Source:RGD Symbol;Acc:1309109]	1.39623	0.0249446
Tbce	tubulin folding cofactor E [Source:RGD Symbol;Acc:1305533]	1.38778	0.0249446
Tmc6	transmembrane channel-like gene family 6 [Source:MGI Symbol;Acc:MGI:1098686]	1.54702	0.0249446
Trmt13	tRNA methyltransferase 13 homolog (S. cerevisiae) [Source:RGD Symbol;Acc:1565211]	1.40477	0.0253687
Setd8	SET domain containing (lysine methyltransferase) 8 [Source:RGD Symbol;Acc:1587560]	1.4267	0.0255083
Tmem110	transmembrane protein 110 [Source:RGD Symbol;Acc:735152]	1.40058	0.0259378
Ppp6r2	protein phosphatase 6, regulatory subunit 2 [Source:RGD Symbol;Acc:1563990]	1.36995	0.0261529
Rad52	RAD52 homolog, DNA repair protein [Source:RGD Symbol;Acc:1304975]	1.4207	0.0263364
Anks3	ankyrin repeat and sterile alpha motif domain containing 3 [Source:RGD Symbol;Acc:1305833]	1.37624	0.0263439
Meaf6	MYST/Esa1-associated factor 6 [Source:RGD Symbol;Acc:1310440]	1.37945	0.0263439
Scube1	signal peptide, CUB domain, EGF-like 1 [Source:RGD Symbol;Acc:1309015]	1.83817	0.0263439
Lrrc16b	leucine rich repeat containing 16B [Source:RGD Symbol;Acc:1359120]	1.7903	0.0263439
AABR07072897.1		3.15586	0.0264772
LOC690035	similar to Protein KIAA0586 [Source:RGD Symbol;Acc:1585176]	1.3896	0.0265293
Tmem63c	transmembrane protein 63c [Source:RGD Symbol;Acc:1310207]	1.37792	0.0266508
Glt8d2	glycosyltransferase 8 domain containing 2 [Source:RGD Symbol;Acc:1560432]	2.31466	0.0266508
Dhx57	DEAH (Asp-Glu-Ala-Asp/His) box polypeptide 57 [Source:RGD Symbol;Acc:1310340]	1.37589	0.0266508
Lims2	LIM and senescent cell antigen like domains 2 [Source:RGD Symbol;Acc:1305273]	1.79745	0.0266731
Kdm4b	lysine (K)-specific demethylase 4B [Source:RGD Symbol;Acc:1588576]	1.37245	0.0267974
Lrrfip2	leucine rich repeat (in FLII) interacting protein 2 [Source:RGD Symbol;Acc:1306234]	1.47987	0.026908
Ptprs	protein tyrosine phosphatase, receptor type, S [Source:RGD Symbol;Acc:3452]	1.36042	0.0269723
SNORA16	Small nucleolar RNA SNORA16B/SNORA16A family [Source:RFAM;Acc:RF00190]	2.75445	0.0270635
Prodh	proline dehydrogenase (oxidase) 1 [Source:RGD Symbol;Acc:1590932]	1.41852	0.0270837
Lmf1	lipase maturation factor 1 [Source:RGD Symbol;Acc:1310180]	1.38799	0.0272168
Dus2	dihydrouridine synthase 2 [Source:RGD Symbol;Acc:1305612]	1.40474	0.0272462
Zpbp2	zona pellucida binding protein 2 [Source:RGD Symbol;Acc:1549726]	1.66207	0.0272836
Slc4a3	solute carrier family 4 (anion exchanger), member 3 [Source:RGD Symbol;Acc:3712]	1.36194	0.0272836
Top3b	topoisomerase (DNA) III beta [Source:RGD Symbol;Acc:1309468]	1.38533	0.0280212
Fubp3	far upstream element (FUSE) binding protein 3 [Source:RGD Symbol;Acc:1307004]	1.38698	0.0280791
Sppl2b	signal peptide peptidase-like 2B [Source:RGD Symbol;Acc:1308556]	1.38721	0.0280791
Arhgef37	Rho guanine nucleotide exchange factor (GEF) 37 [Source:RGD Symbol;Acc:1560471]	1.42392	0.028326
Tfap4	transcription factor AP-4 [Source:RGD Symbol;Acc:1308357]	1.44456	0.0285429
Col4a3	collagen, type IV, alpha 3 [Source:RGD Symbol;Acc:71085]	1.63432	0.0285665
Strada	STE20-related kinase adaptor alpha [Source:RGD Symbol;Acc:727905]	1.37912	0.0289107
Selo	selenoprotein O [Source:RGD Symbol;Acc:1311907]	1.38243	0.0291111
Pxk	PX domain containing serine/threonine kinase [Source:RGD Symbol;Acc:727819]	1.37681	0.0292942
Ddhd2	DDHD domain containing 2 [Source:RGD Symbol;Acc:1585818]	1.37401	0.029439
Kmt2c	lysine (K)-specific methyltransferase 2C [Source:RGD Symbol;Acc:1587205]	1.41674	0.0294576
Man2b2	mannosidase, alpha, class 2B, member 2 [Source:RGD Symbol;Acc:1308840]	1.39364	0.0294817
Pnpla7	patatin-like phospholipase domain containing 7 [Source:RGD Symbol;Acc:708466]	1.38122	0.0298003
Slc7a8	solute carrier family 7 (amino acid transporter light chain, L system), member 8 [Source:RGD Symbol;Acc:619904]	1.41193	0.029828
7SK	7SK RNA [Source:RFAM;Acc:RF00100]	2.37477	0.0298333
Spag1	sperm associated antigen 1 [Source:RGD Symbol;Acc:1310702]	1.78004	0.0300251
Inha	inhibin alpha [Source:RGD Symbol;Acc:2912]	1.41659	0.0301489
Sec31b	SEC31 homolog B, COPII coat complex component [Source:RGD Symbol;Acc:1598329]	1.97871	0.030279
Nup188	nucleoporin 188 [Source:RGD Symbol;Acc:1306022]	1.385	0.0302902
Gpat3	glycerol-3-phosphate acyltransferase 3 [Source:RGD Symbol;Acc:1565703]	1.46264	0.0303553
St3gal3	ST3 beta-galactoside alpha-2,3-sialyltransferase 3 [Source:RGD Symbol;Acc:68414]	1.41928	0.0303553
Rbms2	RNA binding motif, single stranded interacting protein 2 [Source:RGD Symbol;Acc:1304813]	1.41058	0.0303678
Fam53a	family with sequence similarity 53, member A [Source:RGD Symbol;Acc:1563315]	1.39268	0.0306414
Slc22a18	solute carrier family 22, member 18 [Source:RGD Symbol;Acc:1303323]	2.2568	0.030703
Tbx19	T-box 19 [Source:RGD Symbol;Acc:1310145]	2.46132	0.0307153
Fmo2	flavin containing monooxygenase 2 [Source:RGD Symbol;Acc:628600]	3.18501	0.0307153
Ctrl	chymotrypsin-like [Source:RGD Symbol;Acc:621501]	1.59374	0.031057
Elmo3	engulfment and cell motility 3 [Source:RGD Symbol;Acc:1304734]	1.79394	0.0312856
Extl1	exostosin-like glycosyltransferase 1 [Source:RGD Symbol;Acc:1309572]	1.39771	0.0314203
Ranbp3l	RAN binding protein 3-like [Source:RGD Symbol;Acc:1307559]	1.84525	0.031901
Commd4	COMM domain containing 4 [Source:RGD Symbol;Acc:1306104]	1.36586	0.0319994
SNORD78	Small nucleolar RNA SNORD78 [Source:RFAM;Acc:RF00592]	1.68238	0.0323104
RGD1304622	similar to 6820428L09 protein [Source:RGD Symbol;Acc:1304622]	1.45133	0.0324229
Tdrd9	tudor domain containing 9 [Source:RGD Symbol;Acc:1306942]	2.07536	0.0324229
Flt1	FMS-related tyrosine kinase 1 [Source:RGD Symbol;Acc:2621]	1.44713	0.0325386
Lpcat2	lysophosphatidylcholine acyltransferase 2 [Source:RGD Symbol;Acc:2325051]	1.37764	0.0325386
Supt5h	SPT5 homolog, DSIF elongation factor subunit [Source:RGD Symbol;Acc:1563807]	1.35894	0.0325386
Med15	mediator complex subunit 15 [Source:RGD Symbol;Acc:1307560]	1.37488	0.0331752
Traf7	TNF receptor-associated factor 7, E3 ubiquitin protein ligase [Source:RGD Symbol;Acc:1559653]	1.36384	0.0331752
Fnbp1	formin binding protein 1 [Source:RGD Symbol;Acc:621350]	1.71182	0.0331752
Luc7l	LUC7-like [Source:RGD Symbol;Acc:1307542]	1.37623	0.0331752
Bin1	bridging integrator 1 [Source:RGD Symbol;Acc:621786]	1.46661	0.0332151
5330417C22Rik	RIKEN cDNA 5330417C22 gene [Source:MGI Symbol;Acc:MGI:1923930]	1.37752	0.0332263
Nek3	NIMA-related kinase 3 [Source:RGD Symbol;Acc:1307419]	1.43861	0.033918
Bicc1	BicC family RNA binding protein 1 [Source:RGD Symbol;Acc:1307459]	1.59607	0.0340847
Donson	downstream neighbor of SON [Source:RGD Symbol;Acc:1306823]	1.40407	0.0341557
Col12a1	collagen, type XII, alpha 1 [Source:RGD Symbol;Acc:2374]	1.41858	0.0342722
Crhr1	corticotropin releasing hormone receptor 1 [Source:RGD Symbol;Acc:61276]	1.50937	0.0344611
Ctnnal1	catenin (cadherin associated protein), alpha-like 1 [Source:RGD Symbol;Acc:1311434]	1.37044	0.0344611
Rft1	RFT1 homolog [Source:RGD Symbol;Acc:1562654]	1.38843	0.0344611
Serpinf2	serpin peptidase inhibitor, clade F (alpha-2 antiplasmin, pigment epithelium derived factor), member 2 [Source:RGD Symbol;Acc:1306692]	2.01457	0.0344795
Zfp775	zinc finger protein 775 [Source:RGD Symbol;Acc:1304910]	1.38194	0.0344795
Mphosph9	M-phase phosphoprotein 9 [Source:RGD Symbol;Acc:1598368]	1.39103	0.03458
Tia1	TIA1 cytotoxic granule-associated RNA binding protein [Source:RGD Symbol;Acc:1305742]	1.37007	0.03458
Tada3	transcriptional adaptor 3 [Source:RGD Symbol;Acc:1564009]	1.37189	0.0346315
Chka	choline kinase alpha [Source:RGD Symbol;Acc:61944]	1.36547	0.0346315
Plcb2	phospholipase C, beta 2 [Source:RGD Symbol;Acc:621004]	1.56783	0.0346315
Ogt	O-linked N-acetylglucosamine (GlcNAc) transferase [Source:RGD Symbol;Acc:62060]	1.36351	0.0347571
Ptk7	protein tyrosine kinase 7 [Source:RGD Symbol;Acc:1310472]	1.40259	0.0347868
Pum3	pumilio RNA-binding family member 3 [Source:RGD Symbol;Acc:1564753]	1.40152	0.0350782
Gnl2	guanine nucleotide binding protein-like 2 (nucleolar) [Source:RGD Symbol;Acc:1305006]	1.36976	0.0351895
Angel1	angel homolog 1 (Drosophila) [Source:RGD Symbol;Acc:1306238]	1.41869	0.0352358
Slc12a8	solute carrier family 12, member 8 [Source:RGD Symbol;Acc:628730]	1.67073	0.0353752
Naa40	N(alpha)-acetyltransferase 40, NatD catalytic subunit [Source:RGD Symbol;Acc:1565838]	1.38157	0.0353752
Tp53	tumor protein p53 [Source:RGD Symbol;Acc:3889]	1.39347	0.0353951
Fam98c	family with sequence similarity 98, member C [Source:RGD Symbol;Acc:1303117]	1.37917	0.0354432
Mok	MOK protein kinase [Source:RGD Symbol;Acc:1309274]	1.37106	0.0354485
Trpc3	transient receptor potential cation channel, subfamily C, member 3 [Source:RGD Symbol;Acc:61973]	1.38529	0.0355965
AABR07001444.1		1.49187	0.0355965
Ulk4	unc-51 like kinase 4 [Source:RGD Symbol;Acc:1565726]	1.41627	0.0356964
Stx3	syntaxin 3 [Source:RGD Symbol;Acc:621005]	1.39	0.0356964
Tmem120b	transmembrane protein 120B [Source:RGD Symbol;Acc:1584031]	1.4303	0.0357602
Rbms1	RNA binding motif, single stranded interacting protein 1 [Source:RGD Symbol;Acc:1307777]	1.39956	0.0359396
Gipr	gastric inhibitory polypeptide receptor [Source:RGD Symbol;Acc:2689]	1.90188	0.0359396
Nostrin	nitric oxide synthase trafficking [Source:RGD Symbol;Acc:727920]	1.6573	0.0361707
Gp6	glycoprotein 6 (platelet) [Source:RGD Symbol;Acc:1589130]	8.52076	0.0364548
Mir410	microRNA 410 [Source:RGD Symbol;Acc:2325501]	2.35235	0.0365111
Bmp6	bone morphogenetic protein 6 [Source:RGD Symbol;Acc:2214]	1.42833	0.036675
Zfp280c	zinc finger protein 280C [Source:RGD Symbol;Acc:1564669]	1.39422	0.0367006
Ptpn18	protein tyrosine phosphatase, non-receptor type 18 [Source:RGD Symbol;Acc:1311586]	1.58757	0.0369153
Arfgap1	ADP-ribosylation factor GTPase activating protein 1 [Source:RGD Symbol;Acc:708452]	1.35547	0.0372187
Avil	advillin [Source:RGD Symbol;Acc:620301]	1.62091	0.0373326
Sugp1	SURP and G patch domain containing 1 [Source:RGD Symbol;Acc:1310496]	1.36391	0.0373326
Mta1	metastasis associated 1 [Source:RGD Symbol;Acc:621018]	1.3559	0.0373633
Fbf1	Fas (TNFRSF6) binding factor 1 [Source:RGD Symbol;Acc:1310662]	1.35732	0.0373633
Capn1	calpain 1, (mu/I) large subunit [Source:RGD Symbol;Acc:2267]	1.74732	0.0375428
Mpp4	membrane protein, palmitoylated 4 (MAGUK p55 subfamily member 4) [Source:RGD Symbol;Acc:620016]	1.69235	0.0376353
Rasa4	RAS p21 protein activator 4 [Source:RGD Symbol;Acc:1565457]	1.63262	0.0376743
LOC500956	hypothetical protein LOC500956 [Source:RGD Symbol;Acc:1565995]	1.36268	0.0376795
Cabp1	calcium binding protein 1 [Source:RGD Symbol;Acc:620385]	1.78557	0.038366
Zufsp	zinc finger with UFM1-specific peptidase domain [Source:RGD Symbol;Acc:1307672]	1.38104	0.0386286
Prkcsh	protein kinase C substrate 80K-H [Source:RGD Symbol;Acc:1309628]	1.34842	0.0388516
Tatdn3	TatD DNase domain containing 3 [Source:MGI Symbol;Acc:MGI:1916222]	1.40575	0.0388849
Rn60_12_0104.2		2.62937	0.0388849
Pmm2	phosphomannomutase 2 [Source:RGD Symbol;Acc:1309366]	1.36117	0.0389656
Nckap5l	NCK-associated protein 5-like [Source:RGD Symbol;Acc:1561571]	1.3651	0.0389656
Rasl12	RAS-like, family 12 [Source:RGD Symbol;Acc:1306268]	1.78486	0.0392104
Fbrs	fibrosin [Source:RGD Symbol;Acc:1594591]	1.38596	0.0394137
Accs	1-aminocyclopropane-1-carboxylate synthase homolog (Arabidopsis)(non-functional) [Source:RGD Symbol;Acc:1309314]	1.53068	0.0394582
AABR07070046.1		1.6826	0.0394582
Dcst2	DC-STAMP domain containing 2 [Source:RGD Symbol;Acc:1564557]	1.95544	0.0395161
Atpaf2	ATP synthase mitochondrial F1 complex assembly factor 2 [Source:RGD Symbol;Acc:1305161]	1.36839	0.0397577
Myo1c	myosin IC [Source:RGD Symbol;Acc:620443]	1.40268	0.0398225
Tmem180	transmembrane protein 180 [Source:RGD Symbol;Acc:1309313]	1.36914	0.0398863
Abcc1	ATP-binding cassette, subfamily C (CFTR/MRP), member 1 [Source:RGD Symbol;Acc:3112]	1.49029	0.0398863
Mpp3	membrane protein, palmitoylated 3 (MAGUK p55 subfamily member 3) [Source:RGD Symbol;Acc:620015]	1.38887	0.0399507
Adgrl4	adhesion G protein-coupled receptor L4 [Source:RGD Symbol;Acc:621136]	1.76082	0.0401056
Rapsn	receptor-associated protein of the synapse [Source:RGD Symbol;Acc:1311592]	2.36571	0.0401711
Nek4	NIMA-related kinase 4 [Source:RGD Symbol;Acc:1304995]	1.38663	0.0403101
Shisa7	shisa family member 7 [Source:RGD Symbol;Acc:1583944]	1.34923	0.0404089
Fkbp7	FK506 binding protein 7 [Source:RGD Symbol;Acc:1305293]	1.3981	0.0405384
Nfxl1	nuclear transcription factor, X-box binding-like 1 [Source:RGD Symbol;Acc:1359201]	1.37465	0.041346
Galnt12	polypeptide N-acetylgalactosaminyltransferase 12 [Source:RGD Symbol;Acc:1562001]	2.53822	0.0414588
AABR07001942.1		1.47	0.0414588
Slc44a2	solute carrier family 44 (choline transporter), member 2 [Source:RGD Symbol;Acc:1309680]	1.35245	0.0415486
AC107174.2		1.92684	0.0416578
Srpk3	SRSF protein kinase 3 [Source:RGD Symbol;Acc:727856]	1.73087	0.0425157
Per2	period circadian clock 2 [Source:RGD Symbol;Acc:61945]	1.44876	0.0426624
Slco4a1	solute carrier organic anion transporter family, member 4a1 [Source:RGD Symbol;Acc:620228]	1.59278	0.0426624
Sec61a2	Sec61 translocon alpha 2 subunit [Source:RGD Symbol;Acc:1305948]	1.3487	0.0426751
Zfyve19	zinc finger, FYVE domain containing 19 [Source:RGD Symbol;Acc:1561576]	1.40094	0.0431353
Pde8a	phosphodiesterase 8A [Source:RGD Symbol;Acc:735125]	1.95127	0.0431353
Efemp2	EGF-containing fibulin-like extracellular matrix protein 2 [Source:RGD Symbol;Acc:1359496]	1.56645	0.0436353
Ccdc130	coiled-coil domain containing 130 [Source:RGD Symbol;Acc:1307598]	1.39388	0.0438637
AC111812.1		1.34718	0.0439733
Srsf7	serine/arginine-rich splicing factor 7 [Source:RGD Symbol;Acc:1307425]	1.3496	0.0441449
Ap3b2	adaptor-related protein complex 3, beta 2 subunit [Source:RGD Symbol;Acc:1308950]	1.33837	0.045047
Egfl7	EGF-like-domain, multiple 7 [Source:RGD Symbol;Acc:708507]	1.44696	0.0451953
LOC100912618	ubiquitin-conjugating enzyme E2 variant 1-like [Source:RGD Symbol;Acc:6486058]	1.38374	0.0452657
Carns1	carnosine synthase 1 [Source:RGD Symbol;Acc:1308234]	1.99761	0.0454609
SNORD24	Small nucleolar RNA SNORD24 [Source:RFAM;Acc:RF00069]	1.66286	0.0456414
Erg	v-ets avian erythroblastosis virus E26 oncogene [Source:RGD Symbol;Acc:621108]	1.67257	0.0458637
Ranbp10	RAN binding protein 10 [Source:RGD Symbol;Acc:1311587]	1.34714	0.0460704
Banp	Btg3 associated nuclear protein [Source:RGD Symbol;Acc:1307464]	1.35591	0.0460704
Prkag1	protein kinase, AMP-activated, gamma 1 non-catalytic subunit [Source:RGD Symbol;Acc:3388]	1.33369	0.0466831
Capn10	calpain 10 [Source:RGD Symbol;Acc:69354]	1.3483	0.0474273
Map7	microtubule-associated protein 7 [Source:RGD Symbol;Acc:1308866]	1.58284	0.0480024
Mapk1ip1	mitogen-activated protein kinase 1 interacting protein 1 [Source:RGD Symbol;Acc:1565431]	1.35252	0.0484131
AABR07063811.1		1.50801	0.0484518
Dnah8	dynein, axonemal, heavy chain 8 [Source:RGD Symbol;Acc:619986]	2.00618	0.0484549
Zfp142	zinc finger protein 142 [Source:RGD Symbol;Acc:1309648]	1.34193	0.0485931
Rbm10	RNA binding motif protein 10 [Source:RGD Symbol;Acc:631366]	1.33952	0.0485953
Fam151b	family with sequence similarity 151, member B [Source:RGD Symbol;Acc:1561110]	1.36263	0.0485953
Cep295nl	CEP295 N-terminal like [Source:RGD Symbol;Acc:1597046]	1.65164	0.048746
Ubp1	upstream binding protein 1 (LBP-1a) [Source:RGD Symbol;Acc:1564700]	1.34204	0.048796
Cald1	caldesmon 1 [Source:RGD Symbol;Acc:2256]	1.4605	0.0491301
Dus1l	dihydrouridine synthase 1-like [Source:RGD Symbol;Acc:708389]	1.36927	0.0493327
Urb1	URB1 ribosome biogenesis 1 homolog (S. cerevisiae) [Source:RGD Symbol;Acc:1304621]	1.3584	0.0495089
Setdb1	SET domain, bifurcated 1 [Source:RGD Symbol;Acc:1308370]	1.34738	0.0495089
Mecr	mitochondrial trans-2-enoyl-CoA reductase [Source:RGD Symbol;Acc:3208]	1.39264	0.0495089
Rrnad1	ribosomal RNA adenine dimethylase domain containing 1 [Source:RGD Symbol;Acc:1311265]	1.37326	0.0499356
Gnl3	guanine nucleotide binding protein-like 3 (nucleolar) [Source:RGD Symbol;Acc:631354]	1.36175	0.0499358

## Sheet: Ventral Coc-Coc vs Sal-Sal
Associated Gene Name	Description	Fold Change	padj (BH)
RGD1560394	RGD1560394 [Source:RGD Symbol;Acc:1560394]	0.347703	1.45402e-09
Marcksl1	MARCKS-like 1 [Source:RGD Symbol;Acc:621197]	0.292129	7.10848e-09
LOC103689982	lysophospholipid acyltransferase 7 [Source:RGD Symbol;Acc:9414715]	0.313341	2.84152e-06
Fam43b	family with sequence similarity 43, member B [Source:RGD Symbol;Acc:1560959]	0.329197	5.32878e-06
Basp1	brain abundant, membrane attached signal protein 1 [Source:RGD Symbol;Acc:621491]	0.469592	5.32878e-06
Ccdc177	coiled-coil domain containing 177 [Source:RGD Symbol;Acc:1561115]	0.24522	7.80476e-06
Pcdh8	protocadherin 8 [Source:RGD Symbol;Acc:69350]	0.56609	1.1096e-05
Ier5l	immediate early response 5-like [Source:RGD Symbol;Acc:1561058]	0.323649	1.43604e-05
Jund	jun D proto-oncogene [Source:RGD Symbol;Acc:2945]	0.548183	6.39468e-05
Inafm1	InaF-motif containing 1 [Source:RGD Symbol;Acc:2301983]	0.46408	7.42713e-05
AABR07050321.2		0.369604	7.64759e-05
Ankrd63	ankyrin repeat domain 63 [Source:RGD Symbol;Acc:1595953]	0.494694	9.63866e-05
Hnrnpa0	heterogeneous nuclear ribonucleoprotein A0 [Source:RGD Symbol;Acc:1563684]	0.362946	0.000170444
Trnp1	TMF1-regulated nuclear protein 1 [Source:RGD Symbol;Acc:1582917]	0.276021	0.00018765
Pura	purine rich element binding protein A [Source:RGD Symbol;Acc:1308543]	0.528329	0.000200261
Endog	endonuclease G [Source:RGD Symbol;Acc:1310763]	0.56429	0.000608356
Eid2	EP300 interacting inhibitor of differentiation 2 [Source:RGD Symbol;Acc:1591322]	0.547309	0.000647624
Tpgs1	tubulin polyglutamylase complex subunit 1 [Source:RGD Symbol;Acc:1588613]	0.572239	0.000843238
Prr18	proline rich 18 [Source:RGD Symbol;Acc:1564079]	0.366213	0.000843238
Mex3d	mex-3 RNA binding family member D [Source:RGD Symbol;Acc:1310576]	0.591809	0.000843238
Bloc1s3	biogenesis of lysosomal organelles complex-1, subunit 3 [Source:RGD Symbol;Acc:1591724]	0.262863	0.000983681
Fbxl15	F-box and leucine-rich repeat protein 15 [Source:RGD Symbol;Acc:1306444]	0.58283	0.000996385
Ly6h	lymphocyte antigen 6 complex, locus H [Source:RGD Symbol;Acc:1311896]	0.647385	0.00101309
F8a1	coagulation factor VIII-associated 1 [Source:RGD Symbol;Acc:1566014]	0.611799	0.00116631
Nanos1	nanos homolog 1 (Drosophila) [Source:RGD Symbol;Acc:1308194]	0.365339	0.00118667
Bmyc	brain expressed myelocytomatosis oncogene [Source:RGD Symbol;Acc:1584970]	0.570764	0.00121637
Scand1	SCAN domain-containing 1 [Source:RGD Symbol;Acc:1308530]	0.324434	0.00125973
Gpr27	G protein-coupled receptor 27 [Source:RGD Symbol;Acc:71067]	0.511789	0.00127019
Exosc6	exosome component 6 [Source:RGD Symbol;Acc:1309832]	0.396145	0.00150324
Tmem158	transmembrane protein 158 [Source:RGD Symbol;Acc:708473]	0.208785	0.00150562
Cabp7	calcium binding protein 7 [Source:RGD Symbol;Acc:1359269]	0.626802	0.0019049
Prkcdbp	protein kinase C, delta binding protein [Source:RGD Symbol;Acc:628755]	0.540274	0.00193206
Irgq	immunity-related GTPase family, Q [Source:RGD Symbol;Acc:1309409]	0.621348	0.00198134
AABR07071395.1		0.479808	0.00198134
AC136163.1		0.0535766	0.00213704
Frat2	frequently rearranged in advanced T-cell lymphomas 2 [Source:RGD Symbol;Acc:1591882]	0.217555	0.00223485
Elavl2	ELAV like neuron-specific RNA binding protein 2 [Source:RGD Symbol;Acc:628611]	0.623656	0.00241294
Otud1	OTU deubiquitinase 1 [Source:RGD Symbol;Acc:1563344]	0.545004	0.0025697
Mrfap1	Morf4 family associated protein 1 [Source:RGD Symbol;Acc:628631]	0.662613	0.00258249
Selm	selenoprotein M [Source:RGD Symbol;Acc:1565037]	0.648126	0.00261724
Fam181b	family with sequence similarity 181, member B [Source:RGD Symbol;Acc:1564695]	0.562784	0.00268553
Abhd8	abhydrolase domain containing 8 [Source:RGD Symbol;Acc:1305693]	0.648532	0.00270617
Nr2f6	nuclear receptor subfamily 2, group F, member 6 [Source:RGD Symbol;Acc:621685]	0.642993	0.00272241
Scrt1	scratch family zinc finger 1 [Source:RGD Symbol;Acc:1306236]	0.550363	0.00274211
Neurl1b	neuralized E3 ubiquitin protein ligase 1B [Source:RGD Symbol;Acc:1564984]	0.590223	0.00302082
Borcs6	BLOC-1 related complex subunit 6 [Source:RGD Symbol;Acc:1563885]	0.633208	0.00306479
Tspyl5	TSPY-like 5 [Source:RGD Symbol;Acc:1311262]	0.628784	0.00317142
Vgf	VGF nerve growth factor inducible [Source:RGD Symbol;Acc:69399]	0.624151	0.00379016
Rhov	ras homolog family member V [Source:RGD Symbol;Acc:628824]	0.598472	0.00398505
Mff	mitochondrial fission factor [Source:RGD Symbol;Acc:1310230]	0.628349	0.00411069
H1fx	H1 histone family, member X [Source:RGD Symbol;Acc:1565596]	0.564914	0.00425279
Sprn	shadow of prion protein homolog (zebrafish) [Source:RGD Symbol;Acc:1561845]	0.514932	0.00441284
AABR07050212.1		0.106921	0.00441284
AABR07012274.1		0.317092	0.0044282
Fam109a	family with sequence similarity 109, member A [Source:RGD Symbol;Acc:1310656]	0.496749	0.00510555
Emc6	ER membrane protein complex subunit 6 [Source:RGD Symbol;Acc:1309231]	0.643628	0.00537737
Zbed5	zinc finger, BED-type containing 5 [Source:RGD Symbol;Acc:1559988]	0.621852	0.00592563
Nefm	neurofilament, medium polypeptide [Source:RGD Symbol;Acc:3160]	0.685488	0.00615423
Spr	sepiapterin reductase (7,8-dihydrobiopterin:NADP+ oxidoreductase) [Source:RGD Symbol;Acc:3753]	0.539275	0.00691856
LOC100910732	serine/threonine-protein kinase PAK 2-like [Source:RGD Symbol;Acc:6497075]	0.461544	0.00716019
Pnrc1	proline-rich nuclear receptor coactivator 1 [Source:RGD Symbol;Acc:628753]	0.665235	0.0072453
LOC499331	similar to hypothetical protein D030056L22 [Source:RGD Symbol;Acc:1563237]	0.646292	0.00724962
LOC100911769	band 4.1-like protein 1-like [Source:RGD Symbol;Acc:6490915]	0.255396	0.00724962
Zfp503	zinc finger protein 503 [Source:RGD Symbol;Acc:1312018]	0.609639	0.0074039
C2cd4c	C2 calcium-dependent domain containing 4C [Source:RGD Symbol;Acc:1561354]	0.608994	0.00740605
Nyap1	neuronal tyrosine-phosphorylated phosphoinositide-3-kinase adaptor 1 [Source:RGD Symbol;Acc:1310964]	0.669675	0.00776428
Pgls	6-phosphogluconolactonase [Source:RGD Symbol;Acc:1307001]	0.644168	0.00791698
LOC100911319	zinc finger protein 36, C3H1 type-like 2-like [Source:RGD Symbol;Acc:6493373]	0.204636	0.00813179
Cebpa	CCAAT/enhancer binding protein (C/EBP), alpha [Source:RGD Symbol;Acc:2326]	0.607433	0.00855697
Bok	BCL2-related ovarian killer [Source:RGD Symbol;Acc:70984]	0.654495	0.00859336
Lrfn1	leucine rich repeat and fibronectin type III domain containing 1 [Source:RGD Symbol;Acc:1304707]	0.658622	0.00859336
Tpbgl	trophoblast glycoprotein-like [Source:RGD Symbol;Acc:1596774]	0.307738	0.00860965
Bola1	bolA family member 1 [Source:RGD Symbol;Acc:1310586]	0.558347	0.00860965
Fam185a	family with sequence similarity 185, member A [Source:RGD Symbol;Acc:1562135]	0.515671	0.00896051
Samd14	sterile alpha motif domain containing 14 [Source:RGD Symbol;Acc:1306138]	0.58689	0.00928564
RGD1563441	similar to RIKEN cDNA A030009H04 [Source:RGD Symbol;Acc:1563441]	0.65805	0.00947253
Dusp26	dual specificity phosphatase 26 (putative) [Source:RGD Symbol;Acc:1310090]	0.686128	0.00963792
LOC100912852	disks large homolog 5-like [Source:RGD Symbol;Acc:6485354]	0.631248	0.00992159
Cdk14	cyclin-dependent kinase 14 [Source:RGD Symbol;Acc:1305544]	0.68965	0.0103497
Sowaha	sosondowah ankyrin repeat domain family member A [Source:RGD Symbol;Acc:1564616]	0.522977	0.0103497
Ppp1r3e	protein phosphatase 1, regulatory subunit 3E [Source:RGD Symbol;Acc:1583926]	0.219806	0.0110863
Cox5a	cytochrome c oxidase, subunit Va [Source:RGD Symbol;Acc:620607]	0.693791	0.0111922
Mmp14	matrix metallopeptidase 14 (membrane-inserted) [Source:RGD Symbol;Acc:620198]	0.550575	0.0112125
B3galt2	UDP-Gal:betaGlcNAc beta 1,3-galactosyltransferase, polypeptide 2 [Source:RGD Symbol;Acc:1586615]	0.667666	0.0121678
Irf2bp1	interferon regulatory factor 2 binding protein 1 [Source:RGD Symbol;Acc:1308312]	0.686229	0.0123934
Tmem151b	transmembrane protein 151B [Source:RGD Symbol;Acc:1562074]	0.580847	0.0124506
Cst6	cystatin E/M [Source:RGD Symbol;Acc:628799]	0.578997	0.0129282
Slc10a4	solute carrier family 10, member 4 [Source:RGD Symbol;Acc:1309536]	0.673772	0.0135756
Ube2ql1	ubiquitin-conjugating enzyme E2Q family-like 1 [Source:RGD Symbol;Acc:1598121]	0.692927	0.0136323
Tmem121	transmembrane protein 121 [Source:RGD Symbol;Acc:1597216]	0.613783	0.015008
LOC103694877	macrophage migration inhibitory factor [Source:RGD Symbol;Acc:9444736]	0.700231	0.0152703
Irf2bp2	interferon regulatory factor 2 binding protein 2 [Source:RGD Symbol;Acc:1589517]	0.666455	0.0155851
Slc32a1	solute carrier family 32 (GABA vesicular transporter), member 1 [Source:RGD Symbol;Acc:621402]	0.703488	0.0158537
Chst7	carbohydrate (N-acetylglucosamine 6-O) sulfotransferase 7 [Source:RGD Symbol;Acc:1303028]	0.607221	0.0171938
Fbll1	fibrillarin-like 1 [Source:RGD Symbol;Acc:1562841]	0.696269	0.0185963
Sox11	SRY (sex determining region Y)-box 11 [Source:RGD Symbol;Acc:69351]	0.61639	0.0186134
H2afx	H2A histone family, member X [Source:RGD Symbol;Acc:1566119]	0.677876	0.0192153
RGD1566239	similar to RIKEN cDNA 2810428I15 [Source:RGD Symbol;Acc:1566239]	0.682185	0.020662
Cox8a	cytochrome c oxidase subunit VIIIa [Source:RGD Symbol;Acc:620638]	0.582581	0.0211306
Ccdc85c	coiled-coil domain containing 85C [Source:MGI Symbol;Acc:MGI:3644008]	0.297487	0.0223782
Tmem200a	transmembrane protein 200A [Source:RGD Symbol;Acc:1564024]	0.629928	0.0225786
Zcchc3	zinc finger, CCHC domain containing 3 [Source:RGD Symbol;Acc:1585203]	0.576331	0.0231788
Mrpl34	mitochondrial ribosomal protein L34 [Source:RGD Symbol;Acc:1359397]	0.681466	0.0232331
Znhit2	zinc finger, HIT-type containing 2 [Source:RGD Symbol;Acc:1307918]	0.662047	0.0235437
Lrp1b	low density lipoprotein receptor-related protein 1B [Source:RGD Symbol;Acc:1306160]	0.586603	0.0237105
Cited4	Cbp/p300-interacting transactivator, with Glu/Asp-rich carboxy-terminal domain, 4 [Source:RGD Symbol;Acc:620113]	0.498356	0.0237105
Mgat2	mannosyl (alpha-1,6-)-glycoprotein beta-1,2-N-acetylglucosaminyltransferase [Source:RGD Symbol;Acc:620098]	0.683432	0.0242741
Rpp25	ribonuclease P/MRP 25 subunit [Source:RGD Symbol;Acc:1305290]	0.656042	0.0253005
Nupr1l	nuclear protein, transcriptional regulator, 1-like [Source:RGD Symbol;Acc:1560258]	0.475362	0.0259898
Hist3h2ba	histone cluster 3, H2ba [Source:RGD Symbol;Acc:1307520]	0.6533	0.0259898
Ydjc	YdjC homolog (bacterial) [Source:RGD Symbol;Acc:1359227]	0.672776	0.0262552
Prr7	proline rich 7 (synaptic) [Source:RGD Symbol;Acc:1561898]	0.404414	0.0292112
Gdf1	growth differentiation factor 1 [Source:RGD Symbol;Acc:1304678]	0.721904	0.0293574
Cers1	ceramide synthase 1 [Source:RGD Symbol;Acc:1305974]	0.721904	0.0293574
Nefl	neurofilament, light polypeptide [Source:RGD Symbol;Acc:621458]	0.721	0.0296849
Vegfb	vascular endothelial growth factor B [Source:RGD Symbol;Acc:619799]	0.645024	0.0299239
Msl3l2	male-specific lethal 3-like 2 (Drosophila) [Source:RGD Symbol;Acc:1308699]	0.633606	0.0302686
Sp9	trans-acting transcription factor 9 [Source:RGD Symbol;Acc:1559457]	0.324575	0.0311809
Rhoc	ras homolog family member C [Source:RGD Symbol;Acc:1304965]	0.684702	0.0315625
Cmpk2	cytidine monophosphate (UMP-CMP) kinase 2, mitochondrial [Source:RGD Symbol;Acc:1305881]	0.700038	0.0316567
Sod2	superoxide dismutase 2, mitochondrial [Source:RGD Symbol;Acc:3732]	0.720997	0.0319182
Sstr3	somatostatin receptor 3 [Source:RGD Symbol;Acc:620308]	0.512157	0.0324567
Klf13	Kruppel-like factor 13 [Source:RGD Symbol;Acc:1565099]	0.670506	0.0324567
Sdf2l1	stromal cell-derived factor 2-like 1 [Source:RGD Symbol;Acc:1585844]	0.656413	0.0324652
Slit2	slit guidance ligand 2 [Source:RGD Symbol;Acc:69310]	0.68411	0.0328603
Ralyl	RALY RNA binding protein-like [Source:MGI Symbol;Acc:MGI:1924147]	0.563553	0.0351133
RGD1559909	RGD1559909 [Source:RGD Symbol;Acc:1559909]	0.712102	0.0358518
Rph3a	rabphilin 3A [Source:RGD Symbol;Acc:620073]	0.718811	0.0360124
Gadd45gip1	growth arrest and DNA-damage-inducible, gamma interacting protein 1 [Source:RGD Symbol;Acc:1309249]	0.713342	0.0360124
Cebpd	CCAAT/enhancer binding protein (C/EBP), delta [Source:RGD Symbol;Acc:2328]	0.420167	0.0360124
Hcrtr2	hypocretin (orexin) receptor 2 [Source:RGD Symbol;Acc:2788]	0.603046	0.0365261
AABR07026616.1		0.24843	0.0366699
Aes	amino-terminal enhancer of split [Source:RGD Symbol;Acc:2731]	0.653373	0.0371981
Ecel1	endothelin converting enzyme-like 1 [Source:RGD Symbol;Acc:61806]	0.721846	0.037206
Cdk5r1	cyclin-dependent kinase 5, regulatory subunit 1 (p35) [Source:RGD Symbol;Acc:629472]	0.718542	0.0375668
LOC100360856	hypothetical protein LOC100360856 [Source:RGD Symbol;Acc:2321302]	0.676439	0.0377335
Fscn1	fascin actin-bundling protein 1 [Source:MGI Symbol;Acc:MGI:1352745]	0.71993	0.0377977
Trim44	tripartite motif-containing 44 [Source:RGD Symbol;Acc:1304877]	0.71811	0.0386854
Cib2	calcium and integrin binding family member 2 [Source:RGD Symbol;Acc:1308718]	0.657246	0.0393639
Efhd2	EF-hand domain family, member D2 [Source:RGD Symbol;Acc:1307585]	0.72722	0.041356
Baalc	brain and acute leukemia, cytoplasmic [Source:RGD Symbol;Acc:628703]	0.7267	0.0414792
Lrrc4b	leucine rich repeat containing 4B [Source:RGD Symbol;Acc:1307121]	0.737188	0.0429495
Cotl1	coactosin-like F-actin binding protein 1 [Source:RGD Symbol;Acc:1305498]	0.726066	0.0431406
RT1-A2	RT1 class Ia, locus A2 [Source:RGD Symbol;Acc:1595923]	0.69732	0.0431406
Hspa5	heat shock protein 5 [Source:RGD Symbol;Acc:2843]	0.726838	0.0432868
Atp5d	ATP synthase, H+ transporting, mitochondrial F1 complex, delta subunit [Source:RGD Symbol;Acc:621372]	0.730611	0.0436471
Fancf	Fanconi anemia, complementation group F [Source:RGD Symbol;Acc:1561456]	0.494793	0.0450137
Zfp580	zinc finger protein 580 [Source:RGD Symbol;Acc:1306892]	0.500579	0.0457011
Pid1	phosphotyrosine interaction domain containing 1 [Source:RGD Symbol;Acc:1560766]	0.721699	0.046439
Smdt1	single-pass membrane protein with aspartate-rich tail 1 [Source:RGD Symbol;Acc:1311310]	0.722114	0.0466752
Purg	purine-rich element binding protein G [Source:RGD Symbol;Acc:1305088]	0.611612	0.0466752
Dact3	dishevelled-binding antagonist of beta-catenin 3 [Source:RGD Symbol;Acc:1563892]	0.733183	0.0471324
AABR07013843.1		0.576071	0.0471324
Ctxn2	cortexin 2 [Source:RGD Symbol;Acc:2311261]	0.682884	0.0477684
Tnfrsf21	tumor necrosis factor receptor superfamily, member 21 [Source:RGD Symbol;Acc:1307308]	0.734081	0.0482406
Pvalb	parvalbumin [Source:RGD Symbol;Acc:3457]	0.68666	0.0485365
Chac1	ChaC glutathione-specific gamma-glutamylcyclotransferase 1 [Source:RGD Symbol;Acc:1307153]	0.645465	0.0485365
AABR07071445.1		0.239856	0.0486672
Ina	internexin neuronal intermediate filament protein, alpha [Source:RGD Symbol;Acc:2911]	0.737732	0.0496958
Dcaf12l1	DDB1 and CUL4 associated factor 12-like 1 [Source:RGD Symbol;Acc:1563873]	0.729014	0.0496958
Tuba1b	tubulin, alpha 1B [Source:RGD Symbol;Acc:1565476]	0.738346	0.0496958
Ybx2	Y box binding protein 2 [Source:RGD Symbol;Acc:1305068]	2.47153	1.64547e-08
Senp17	Sumo1/sentrin/SMT3 specific peptidase 17 [Source:RGD Symbol;Acc:1303080]	2.50201	1.74483e-08
Plekhn1	pleckstrin homology domain containing, family N member 1 [Source:RGD Symbol;Acc:1311019]	2.03326	3.91847e-08
Ap1g2	adaptor-related protein complex 1, gamma 2 subunit [Source:RGD Symbol;Acc:2324507]	2.02897	3.91847e-08
Esyt3	extended synaptotagmin-like protein 3 [Source:RGD Symbol;Acc:1561304]	2.00426	8.06508e-08
Atp13a5	ATPase type 13A5 [Source:RGD Symbol;Acc:1306792]	2.15126	9.68537e-08
Gnb3	guanine nucleotide binding protein (G protein), beta polypeptide 3 [Source:RGD Symbol;Acc:708344]	2.57109	1.86374e-07
Leng8	leukocyte receptor cluster (LRC) member 8 [Source:RGD Symbol;Acc:1306180]	1.90778	1.86374e-07
Adam32	ADAM metallopeptidase domain 32 [Source:RGD Symbol;Acc:735114]	2.00651	5.60042e-07
Mroh7	maestro heat-like repeat family member 7 [Source:RGD Symbol;Acc:1563440]	2.03629	9.80461e-07
P3h3	prolyl 3-hydroxylase 3 [Source:RGD Symbol;Acc:1305699]	1.84033	2.31643e-06
Lrmp	lymphoid-restricted membrane protein [Source:RGD Symbol;Acc:1562062]	1.92091	3.00522e-06
Ryr1	ryanodine receptor 1 (skeletal) [Source:RGD Symbol;Acc:1586637]	1.86182	3.22173e-06
Zfp692	zinc finger protein 692 [Source:RGD Symbol;Acc:1306740]	1.83874	3.67601e-06
Abca4	ATP-binding cassette, subfamily A (ABC1), member 4 [Source:RGD Symbol;Acc:1309445]	2.53438	4.09942e-06
Lcn12	lipocalin 12 [Source:RGD Symbol;Acc:1589474]	2.0885	4.09942e-06
Col7a1	collagen, type VII, alpha 1 [Source:RGD Symbol;Acc:1311417]	3.53774	4.52671e-06
Lpin3	lipin 3 [Source:RGD Symbol;Acc:1588534]	1.80937	4.72888e-06
Kcnt1	potassium channel, sodium-activated subfamily T, member 1 [Source:RGD Symbol;Acc:621106]	1.8744	5.32878e-06
Abcc6	ATP-binding cassette, subfamily C (CFTR/MRP), member 6 [Source:RGD Symbol;Acc:620268]	3.01737	5.32878e-06
Mov10	Mov10 RISC complex RNA helicase [Source:RGD Symbol;Acc:1598327]	1.81535	5.68017e-06
Lime1	Lck interacting transmembrane adaptor 1 [Source:RGD Symbol;Acc:1562795]	1.84446	6.67311e-06
Dhrs1	dehydrogenase/reductase (SDR family) member 1 [Source:RGD Symbol;Acc:1359172]	1.80708	6.84563e-06
Ttll8	tubulin tyrosine ligase-like family, member 8 [Source:MGI Symbol;Acc:MGI:1922902]	1.88372	7.80476e-06
Akap8l	A kinase (PRKA) anchor protein 8-like [Source:RGD Symbol;Acc:1359200]	1.76894	8.23471e-06
Suv420h2	suppressor of variegation 4-20 homolog 2 (Drosophila) [Source:RGD Symbol;Acc:1305226]	1.79103	9.48132e-06
Rps6kb2	ribosomal protein S6 kinase, polypeptide 2 [Source:RGD Symbol;Acc:1305144]	1.80289	1.08576e-05
Per3	period circadian clock 3 [Source:RGD Symbol;Acc:621581]	1.74095	1.16376e-05
Fcho1	FCH domain only 1 [Source:RGD Symbol;Acc:1307683]	1.72731	2.32423e-05
SNORD113	Small nucleolar RNA SNORD113/SNORD114 family [Source:RFAM;Acc:RF00181]	2.06414	2.41952e-05
Prss53	protease, serine, 53 [Source:RGD Symbol;Acc:1566127]	1.8461	2.68635e-05
AABR07024869.1		1.72028	2.68635e-05
Ssc5d	scavenger receptor cysteine rich family, 5 domains [Source:RGD Symbol;Acc:1565772]	1.94416	3.03877e-05
Irf3	interferon regulatory factor 3 [Source:RGD Symbol;Acc:1549774]	1.74139	3.03877e-05
Slc6a6	solute carrier family 6 (neurotransmitter transporter), member 6 [Source:RGD Symbol;Acc:61912]	1.70929	3.06654e-05
Helz2	helicase with zinc finger 2, transcriptional coactivator [Source:RGD Symbol;Acc:1306056]	2.12828	3.16575e-05
Pask	PAS domain containing serine/threonine kinase [Source:RGD Symbol;Acc:1306146]	1.75288	3.22882e-05
Arhgap4	Rho GTPase activating protein 4 [Source:RGD Symbol;Acc:628901]	1.79683	3.78119e-05
Dot1l	DOT1-like histone H3K79 methyltransferase [Source:RGD Symbol;Acc:1306644]	1.71892	3.82046e-05
LOC688452	hypothetical protein LOC688452 [Source:RGD Symbol;Acc:1588836]	1.73345	3.82046e-05
Wdr90	WD repeat domain 90 [Source:RGD Symbol;Acc:7520481]	1.78779	3.96187e-05
Fam193b	family with sequence similarity 193, member B [Source:RGD Symbol;Acc:1562335]	1.70292	4.26812e-05
Klhl17	kelch-like family member 17 [Source:RGD Symbol;Acc:708444]	1.75651	4.76626e-05
Tpcn2	two pore segment channel 2 [Source:RGD Symbol;Acc:1311779]	2.00889	5.09197e-05
Hdac10	histone deacetylase 10 [Source:RGD Symbol;Acc:1305874]	1.77179	5.09197e-05
Cc2d2a	coiled-coil and C2 domain containing 2A [Source:RGD Symbol;Acc:1561042]	1.68938	5.94785e-05
Atg4a	autophagy related 4A, cysteine peptidase [Source:RGD Symbol;Acc:1596915]	1.72833	8.04585e-05
AABR07030914.1		2.05934	8.77956e-05
Myo9b	myosin IXb [Source:RGD Symbol;Acc:3146]	1.66005	9.4733e-05
Dmpk	dystrophia myotonica-protein kinase [Source:RGD Symbol;Acc:1309825]	1.69866	9.61019e-05
Trpv1	transient receptor potential cation channel, subfamily V, member 1 [Source:RGD Symbol;Acc:628841]	1.95314	0.000106982
AABR07035506.1		3.07217	0.000121364
Snrnp70	small nuclear ribonucleoprotein 70 (U1) [Source:RGD Symbol;Acc:1307120]	1.64272	0.000142789
Ciart	circadian associated repressor of transcription [Source:RGD Symbol;Acc:1566380]	1.89664	0.000146644
Acer2	alkaline ceramidase 2 [Source:RGD Symbol;Acc:1304629]	1.76849	0.000169939
Slc9a5	solute carrier family 9, subfamily A (NHE5, cation proton antiporter 5), member 5 [Source:RGD Symbol;Acc:620473]	1.76798	0.000195459
AABR07047044.1		3.08967	0.000195459
AABR07049799.1		2.19242	0.000195459
AABR07036331.2		1.70613	0.000195459
Zbtb40	zinc finger and BTB domain containing 40 [Source:RGD Symbol;Acc:1309866]	1.6572	0.000297721
Cfap74	cilia and flagella associated protein 74 [Source:RGD Symbol;Acc:2324110]	1.86831	0.000297721
Cacna1d	calcium channel, voltage-dependent, L type, alpha 1D subunit [Source:RGD Symbol;Acc:70973]	1.62268	0.000334621
Wdr25	WD repeat domain 25 [Source:RGD Symbol;Acc:1562505]	1.68121	0.000337787
Tial1	Tia1 cytotoxic granule-associated RNA binding protein-like 1 [Source:RGD Symbol;Acc:1595845]	1.6084	0.000369803
Sdccag3	serologically defined colon cancer antigen 3 [Source:RGD Symbol;Acc:1305930]	1.62414	0.000371574
Mss51	MSS51 mitochondrial translational activator [Source:RGD Symbol;Acc:1309408]	1.69595	0.000397252
Plekha5	pleckstrin homology domain containing, family A member 5 [Source:RGD Symbol;Acc:621175]	1.615	0.000397252
Fam227a	family with sequence similarity 227, member A [Source:RGD Symbol;Acc:1305939]	1.65301	0.000406566
AABR07063811.1		1.87559	0.000441235
Slc22a13	solute carrier family 22 (organic anion/urate transporter), member 13 [Source:RGD Symbol;Acc:1306840]	2.12253	0.000473835
Cfp	complement factor properdin [Source:RGD Symbol;Acc:1594557]	1.6364	0.000483011
B3gntl1	UDP-GlcNAc:betaGal beta-1,3-N-acetylglucosaminyltransferase-like 1 [Source:RGD Symbol;Acc:1359497]	1.69296	0.000493893
LOC690035	similar to Protein KIAA0586 [Source:RGD Symbol;Acc:1585176]	1.61679	0.000498124
Ddx26b	DEAD/H (Asp-Glu-Ala-Asp/His) box polypeptide 26B [Source:MGI Symbol;Acc:MGI:2442593]	1.61853	0.000503245
Trafd1	TRAF type zinc finger domain containing 1 [Source:RGD Symbol;Acc:620171]	1.60188	0.000511228
Pla2g4b	phospholipase A2, group IVB (cytosolic) [Source:RGD Symbol;Acc:1308658]	1.78639	0.000511228
Akap8	A kinase (PRKA) anchor protein 8 [Source:RGD Symbol;Acc:620832]	1.60064	0.000552079
Ccdc57	coiled-coil domain containing 57 [Source:MGI Symbol;Acc:MGI:1918526]	1.61762	0.000559492
Phf21b	PHD finger protein 21B [Source:RGD Symbol;Acc:1308739]	1.71637	0.000627012
Ankzf1	ankyrin repeat and zinc finger domain containing 1 [Source:RGD Symbol;Acc:1359242]	1.61842	0.000627012
Tomm20l	translocase of outer mitochondrial membrane 20 homolog (yeast)-like [Source:MGI Symbol;Acc:MGI:1922516]	1.60629	0.000627012
Pla1a	phospholipase A1 member A [Source:RGD Symbol;Acc:621261]	3.29407	0.000627012
AABR07007878.1		2.42742	0.000627012
Zmynd10	zinc finger, MYND-type containing 10 [Source:RGD Symbol;Acc:1303250]	1.83911	0.000630419
AABR07065531.5		1.71247	0.000722414
Rbm25	RNA binding motif protein 25 [Source:RGD Symbol;Acc:1308755]	1.64983	0.000769887
Syt7	synaptotagmin VII [Source:RGD Symbol;Acc:62013]	1.57038	0.000777627
Rgl2	ral guanine nucleotide dissociation stimulator-like 2 [Source:RGD Symbol;Acc:1302985]	1.60923	0.000843238
Echdc2	enoyl CoA hydratase domain containing 2 [Source:RGD Symbol;Acc:1308525]	1.64454	0.00086306
Dgka	diacylglycerol kinase, alpha [Source:RGD Symbol;Acc:70904]	1.58026	0.000973823
Stx2	syntaxin 2 [Source:RGD Symbol;Acc:2558]	1.60459	0.000983681
Sec14l5	SEC14-like lipid binding 5 [Source:RGD Symbol;Acc:1564638]	1.74115	0.000983681
Git2	G protein-coupled receptor kinase interacting ArfGAP 2 [Source:RGD Symbol;Acc:1359708]	1.57374	0.00106319
Ints10	integrator complex subunit 10 [Source:RGD Symbol;Acc:1304711]	1.56696	0.00107677
Dennd1c	DENN/MADD domain containing 1C [Source:MGI Symbol;Acc:MGI:1918035]	1.90158	0.00114392
Ddx17	DEAD (Asp-Glu-Ala-Asp) box helicase 17 [Source:RGD Symbol;Acc:1304945]	1.55007	0.00118022
Sgk494	uncharacterized serine/threonine-protein kinase SgK494 [Source:RGD Symbol;Acc:1596488]	1.59365	0.00118667
Ctnnal1	catenin (cadherin associated protein), alpha-like 1 [Source:RGD Symbol;Acc:1311434]	1.56486	0.00119143
Ttll9	tubulin tyrosine ligase-like family, member 9 [Source:RGD Symbol;Acc:1359622]	1.88999	0.00124059
Setd4	SET domain containing 4 [Source:RGD Symbol;Acc:619899]	1.57783	0.00125973
Bmp1	bone morphogenetic protein 1 [Source:RGD Symbol;Acc:620739]	1.58293	0.00125973
Per2	period circadian clock 2 [Source:RGD Symbol;Acc:61945]	1.7025	0.00125973
Bora	bora, aurora kinase A activator [Source:RGD Symbol;Acc:1309522]	1.63451	0.00125973
Dnmt3a	DNA (cytosine-5-)-methyltransferase 3 alpha [Source:RGD Symbol;Acc:1303336]	1.56888	0.00125973
P4ha2	prolyl 4-hydroxylase, alpha polypeptide II [Source:RGD Symbol;Acc:1309673]	1.60844	0.00125973
Safb2	scaffold attachment factor B2 [Source:MGI Symbol;Acc:MGI:2146808]	1.56585	0.00132298
Tldc1	TBC/LysM-associated domain containing 1 [Source:RGD Symbol;Acc:1308461]	1.59853	0.00145728
Hps1	Hermansky-Pudlak syndrome 1 homolog (human) [Source:RGD Symbol;Acc:69193]	1.61314	0.00145728
Il15	interleukin 15 [Source:RGD Symbol;Acc:2887]	2.20101	0.00152912
Adamts10	ADAM metallopeptidase with thrombospondin type 1 motif, 10 [Source:RGD Symbol;Acc:1598320]	1.6113	0.00163618
Dffb	DNA fragmentation factor, 40kDa, beta polypeptide (caspase-activated DNase) [Source:RGD Symbol;Acc:620335]	1.61631	0.00163618
Mapk11	mitogen-activated protein kinase 11 [Source:RGD Symbol;Acc:1309340]	1.5727	0.00166368
Nphp4	nephronophthisis 4 [Source:RGD Symbol;Acc:1560172]	1.57297	0.00166368
Dph1	diphthamide biosynthesis 1 [Source:RGD Symbol;Acc:1562694]	1.55921	0.00170508
Hook2	hook microtubule-tethering protein 2 [Source:RGD Symbol;Acc:1310171]	1.60154	0.00170508
Gm17296	predicted gene, 17296 [Source:MGI Symbol;Acc:MGI:4936930]	1.61648	0.00178026
Fnbp4	formin binding protein 4 [Source:RGD Symbol;Acc:1309238]	1.55283	0.00182245
Col27a1	collagen, type XXVII, alpha 1 [Source:RGD Symbol;Acc:735115]	1.99089	0.00183838
Kif17	kinesin family member 17 [Source:RGD Symbol;Acc:1562511]	1.62958	0.00183838
Abcc8	ATP-binding cassette, subfamily C (CFTR/MRP), member 8 [Source:RGD Symbol;Acc:3786]	1.58981	0.00183838
Ccdc62	coiled-coil domain containing 62 [Source:RGD Symbol;Acc:1586391]	1.58808	0.00183838
Cyp4b1	cytochrome P450, family 4, subfamily b, polypeptide 1 [Source:RGD Symbol;Acc:2480]	3.23102	0.00183838
Tsen2	TSEN2 tRNA splicing endonuclease subunit [Source:RGD Symbol;Acc:1309946]	1.5712	0.00183838
AABR07041724.2		1.81789	0.00184118
Esam	endothelial cell adhesion molecule [Source:RGD Symbol;Acc:1303286]	1.78407	0.00185286
Acr	acrosin [Source:RGD Symbol;Acc:2024]	2.35061	0.0019049
Ubr2	ubiquitin protein ligase E3 component n-recognin 2 [Source:RGD Symbol;Acc:1593237]	1.53609	0.00194013
Fn1	fibronectin 1 [Source:RGD Symbol;Acc:2624]	2.03696	0.00194693
Ager	advanced glycosylation end product-specific receptor [Source:RGD Symbol;Acc:69258]	1.87598	0.00198134
Invs	inversin [Source:RGD Symbol;Acc:1563359]	1.5974	0.00198134
Trip6	thyroid hormone receptor interactor 6 [Source:RGD Symbol;Acc:1583180]	1.70886	0.00200472
Pan2	PAN2 poly(A) specific ribonuclease subunit [Source:RGD Symbol;Acc:1303301]	1.57503	0.00205372
Vsx2	visual system homeobox 2 [Source:RGD Symbol;Acc:621215]	2.43854	0.00207398
Cdc25c	cell division cycle 25C [Source:RGD Symbol;Acc:1311875]	1.85179	0.00210764
Sfswap	splicing factor, suppressor of white-apricot family [Source:RGD Symbol;Acc:1305004]	1.53642	0.00213704
Rfx1	regulatory factor X, 1 (influences HLA class II expression) [Source:RGD Symbol;Acc:1306574]	1.55264	0.00213704
Stab1	stabilin 1 [Source:RGD Symbol;Acc:2324745]	1.98009	0.00213704
F8	coagulation factor VIII, procoagulant component [Source:RGD Symbol;Acc:727845]	1.68309	0.00213704
Snapc4	small nuclear RNA activating complex, polypeptide 4 [Source:RGD Symbol;Acc:1309048]	1.57255	0.00214375
LOC257650	hippyragranin [Source:RGD Symbol;Acc:727791]	1.60005	0.00214375
Slc18a1	solute carrier family 18 (vesicular monoamine transporter), member 1 [Source:RGD Symbol;Acc:3693]	1.61536	0.00223049
Rnf207	ring finger protein 207 [Source:RGD Symbol;Acc:1586262]	1.84277	0.00236103
Adam11	ADAM metallopeptidase domain 11 [Source:RGD Symbol;Acc:1307515]	1.53757	0.00241294
Ttll3	tubulin tyrosine ligase-like family, member 3 [Source:RGD Symbol;Acc:1311255]	1.60496	0.00241294
Abcd4	ATP-binding cassette, subfamily D (ALD), member 4 [Source:RGD Symbol;Acc:1307273]	1.58791	0.00241294
Iqub	IQ motif and ubiquitin domain containing [Source:RGD Symbol;Acc:4145674]	1.52094	0.00241294
Ccdc13	coiled-coil domain containing 13 [Source:RGD Symbol;Acc:1586605]	1.69413	0.00245251
AC130035.1		2.15564	0.00246398
Bzrap1	benzodiazepine receptor (peripheral) associated protein 1 [Source:RGD Symbol;Acc:708563]	1.52001	0.00247152
Ccdc30	coiled-coil domain containing 30 [Source:RGD Symbol;Acc:1305604]	1.53058	0.00247152
Prdm9	PR domain containing 9 [Source:RGD Symbol;Acc:1305247]	1.8397	0.00247152
AABR07003274.1		2.4233	0.00247152
Slc6a13	solute carrier family 6 (neurotransmitter transporter), member 13 [Source:RGD Symbol;Acc:620788]	1.76537	0.0024982
AABR07002337.1		1.61964	0.0024982
Paqr5	progestin and adipoQ receptor family member V [Source:RGD Symbol;Acc:1311259]	2.07998	0.00255475
Dnah2	dynein, axonemal, heavy chain 2 [Source:RGD Symbol;Acc:1565087]	1.67716	0.00255923
Noc2l	NOC2-like nucleolar associated transcriptional repressor [Source:RGD Symbol;Acc:1309387]	1.53234	0.0025697
Man2b1	mannosidase, alpha, class 2B, member 1 [Source:RGD Symbol;Acc:3039]	1.53109	0.00259337
Aurkc	aurora kinase C [Source:RGD Symbol;Acc:1309573]	1.58444	0.00260607
St3gal6	ST3 beta-galactoside alpha-2,3-sialyltransferase 6 [Source:RGD Symbol;Acc:1303279]	1.5835	0.00263259
Stk38	serine/threonine kinase 38 [Source:RGD Symbol;Acc:1309455]	1.52668	0.00268553
Clcn1	chloride channel, voltage-sensitive 1 [Source:RGD Symbol;Acc:2360]	1.91894	0.00268553
Slc26a6	solute carrier family 26 (anion exchanger), member 6 [Source:RGD Symbol;Acc:1310197]	1.62828	0.00269966
Spns1	spinster homolog 1 (Drosophila) [Source:RGD Symbol;Acc:1305613]	1.51848	0.00274211
Lef1	lymphoid enhancer binding factor 1 [Source:RGD Symbol;Acc:620241]	1.90107	0.00277516
Dgat1	diacylglycerol O-acyltransferase 1 [Source:RGD Symbol;Acc:628673]	1.54519	0.00279498
Cep95	centrosomal protein 95kDa [Source:RGD Symbol;Acc:1309655]	1.55015	0.00280024
Tjap1	tight junction associated protein 1 [Source:RGD Symbol;Acc:1308708]	1.67293	0.00282722
AABR07006030.1		2.65329	0.00298118
Dclre1c	DNA cross-link repair 1C [Source:RGD Symbol;Acc:708574]	1.62494	0.00302082
L3mbtl1	l(3)mbt-like 1 (Drosophila) [Source:RGD Symbol;Acc:1307316]	1.98047	0.00304484
Mtmr11	myotubularin related protein 11 [Source:RGD Symbol;Acc:1589965]	1.63571	0.00318982
Adamts20	ADAM metallopeptidase with thrombospondin type 1 motif, 20 [Source:RGD Symbol;Acc:1307725]	1.55623	0.00321796
Tyk2	tyrosine kinase 2 [Source:RGD Symbol;Acc:2320469]	1.5493	0.00323978
Ccdc180	coiled-coil domain containing 180 [Source:RGD Symbol;Acc:6498132]	1.74316	0.00328735
Ermard	ER membrane-associated RNA degradation [Source:RGD Symbol;Acc:1309374]	1.52649	0.00332407
Ptpn18	protein tyrosine phosphatase, non-receptor type 18 [Source:RGD Symbol;Acc:1311586]	1.82288	0.00349657
Mllt10	myeloid/lymphoid or mixed-lineage leukemia; translocated to, 10 [Source:RGD Symbol;Acc:1310874]	1.51673	0.00352022
Ccdc84	coiled-coil domain containing 84 [Source:RGD Symbol;Acc:1597440]	1.55748	0.00354548
Clasrp	CLK4-associating serine/arginine rich protein [Source:RGD Symbol;Acc:1563538]	1.53002	0.00365919
Shkbp1	Sh3kbp1 binding protein 1 [Source:RGD Symbol;Acc:1309281]	1.6043	0.00369589
Acd	adrenocortical dysplasia homolog (mouse) [Source:RGD Symbol;Acc:1565053]	1.52069	0.00369589
Ttc7a	tetratricopeptide repeat domain 7A [Source:RGD Symbol;Acc:1306211]	1.53385	0.00370075
Kcnq4	potassium channel, voltage-gated KQT-like subfamily Q, member 4 [Source:RGD Symbol;Acc:61799]	1.8851	0.00370075
Slx4	SLX4 structure-specific endonuclease subunit [Source:RGD Symbol;Acc:1566009]	1.50937	0.00373
RGD1566368	similar to Solute carrier family 6 (neurotransmitter transporter), member 20 [Source:RGD Symbol;Acc:1566368]	1.87931	0.00377623
AABR07067499.1		1.56139	0.00379016
RGD1563323	similar to hypothetical protein FLJ22531 [Source:RGD Symbol;Acc:1563323]	1.68042	0.00383988
Msantd2	Myb/SANT-like DNA-binding domain containing 2 [Source:MGI Symbol;Acc:MGI:2384579]	1.51621	0.00389979
Lpcat2	lysophosphatidylcholine acyltransferase 2 [Source:RGD Symbol;Acc:2325051]	1.51171	0.00389979
Mroh2a	maestro heat-like repeat family member 2A [Source:MGI Symbol;Acc:MGI:3705228]	1.75131	0.00399355
Ric8b	RIC8 guanine nucleotide exchange factor B [Source:RGD Symbol;Acc:631419]	1.48703	0.00406744
Slc9a3	solute carrier family 9, subfamily A (NHE3, cation proton antiporter 3), member 3 [Source:RGD Symbol;Acc:3720]	2.81542	0.00406744
Nprl3	NPR3-like, GATOR1 complex subunit [Source:RGD Symbol;Acc:1308665]	1.52367	0.00410575
Srrm2	serine/arginine repetitive matrix 2 [Source:RGD Symbol;Acc:1310163]	1.49026	0.00411069
Foxred1	FAD-dependent oxidoreductase domain containing 1 [Source:RGD Symbol;Acc:1311785]	1.5431	0.00421549
Sfxn2	sideroflexin 2 [Source:RGD Symbol;Acc:1306131]	1.77476	0.00425279
Ppil6	peptidylprolyl isomerase (cyclophilin)-like 6 [Source:RGD Symbol;Acc:1592581]	1.57237	0.00433678
Fam151b	family with sequence similarity 151, member B [Source:RGD Symbol;Acc:1561110]	1.51813	0.00438576
Slc26a8	solute carrier family 26 (anion exchanger), member 8 [Source:RGD Symbol;Acc:1308898]	1.51778	0.00439122
Srrm1	serine/arginine repetitive matrix 1 [Source:RGD Symbol;Acc:1311258]	1.49283	0.00450781
Pxn	paxillin [Source:RGD Symbol;Acc:1305759]	1.52643	0.00458605
Fhl2	four and a half LIM domains 2 [Source:RGD Symbol;Acc:61963]	1.51942	0.00460286
Cmtm8	CKLF-like MARVEL transmembrane domain containing 8 [Source:RGD Symbol;Acc:735040]	2.42768	0.00463997
Zgpat	zinc finger, CCCH-type with G patch domain [Source:RGD Symbol;Acc:1310801]	1.52174	0.00485337
Rapgef3	Rap guanine nucleotide exchange factor (GEF) 3 [Source:RGD Symbol;Acc:621869]	1.49753	0.00490114
Hira	histone cell cycle regulator [Source:RGD Symbol;Acc:1584950]	1.53615	0.00502824
Ogt	O-linked N-acetylglucosamine (GlcNAc) transferase [Source:RGD Symbol;Acc:62060]	1.47541	0.00510555
Sdcbp2	syndecan binding protein (syntenin) 2 [Source:RGD Symbol;Acc:1307709]	1.72779	0.00510555
Sft2d2	SFT2 domain containing 2 [Source:RGD Symbol;Acc:1310623]	1.7256	0.00535179
Nmnat1	nicotinamide nucleotide adenylyltransferase 1 [Source:RGD Symbol;Acc:1310996]	1.52531	0.00535179
Ddx39b	DEAD (Asp-Glu-Ala-Asp) box polypeptide 39B [Source:RGD Symbol;Acc:70923]	1.47709	0.00543727
Hps4	Hermansky-Pudlak syndrome 4 [Source:RGD Symbol;Acc:1308070]	1.50409	0.00565316
Lrrc1	leucine rich repeat containing 1 [Source:RGD Symbol;Acc:1549773]	1.48807	0.00575739
Cpsf4	cleavage and polyadenylation specific factor 4 [Source:RGD Symbol;Acc:620440]	1.53354	0.005929
Fmo2	flavin containing monooxygenase 2 [Source:RGD Symbol;Acc:628600]	4.25357	0.00615423
Abcc5	ATP-binding cassette, subfamily C (CFTR/MRP), member 5 [Source:RGD Symbol;Acc:70913]	1.46783	0.00618736
Atxn7l2	ataxin 7-like 2 [Source:RGD Symbol;Acc:1307047]	1.52085	0.00620142
Dennd6b	DENN/MADD domain containing 6B [Source:RGD Symbol;Acc:1308012]	1.5065	0.00620142
Pcsk7	proprotein convertase subtilisin/kexin type 7 [Source:RGD Symbol;Acc:3275]	1.49313	0.00620454
Tgfbr3l	transforming growth factor, beta receptor III-like [Source:RGD Symbol;Acc:1586419]	1.80323	0.00622585
Duxbl1	double homeobox B-like 1 [Source:RGD Symbol;Acc:1311053]	1.62909	0.0062441
Amt	aminomethyltransferase [Source:RGD Symbol;Acc:1359408]	1.52014	0.0062441
Rbm3	RNA binding motif (RNP1, RRM) protein 3 [Source:RGD Symbol;Acc:620145]	1.47798	0.00624485
Zfp384	zinc finger protein 384 [Source:RGD Symbol;Acc:708346]	1.48912	0.0062646
Exosc8	exosome component 8 [Source:RGD Symbol;Acc:1306169]	1.55631	0.0062914
Aplf	aprataxin and PNKP like factor [Source:RGD Symbol;Acc:1565557]	1.53166	0.00633219
Plac8l1	PLAC8-like 1 [Source:RGD Symbol;Acc:1588513]	1.80406	0.00687033
Itih4	inter-alpha-trypsin inhibitor heavy chain family, member 4 [Source:RGD Symbol;Acc:70881]	2.16828	0.00688968
Abca8	ATP-binding cassette, subfamily A (ABC1), member 8 [Source:RGD Symbol;Acc:1307069]	1.51875	0.00694333
Krba1	KRAB-A domain containing 1 [Source:RGD Symbol;Acc:1306967]	1.48298	0.00694333
Tsga10	testis specific 10 [Source:RGD Symbol;Acc:621142]	1.4766	0.00696351
Casc1	cancer susceptibility candidate 1 [Source:RGD Symbol;Acc:1311213]	1.51096	0.00700238
Vars2	valyl-tRNA synthetase 2, mitochondrial [Source:RGD Symbol;Acc:1303122]	1.48859	0.00723214
Flna	filamin A, alpha [Source:RGD Symbol;Acc:1560614]	1.49541	0.00723214
Tia1	TIA1 cytotoxic granule-associated RNA binding protein [Source:RGD Symbol;Acc:1305742]	1.47845	0.00724297
Styxl1	serine/threonine/tyrosine interacting-like 1 [Source:RGD Symbol;Acc:1305845]	1.57036	0.00724962
Tle2	transducin-like enhancer of split 2 [Source:RGD Symbol;Acc:1306665]	1.60497	0.00727124
Tmem91	transmembrane protein 91 [Source:RGD Symbol;Acc:2323264]	1.46922	0.00727124
Glt8d2	glycosyltransferase 8 domain containing 2 [Source:RGD Symbol;Acc:1560432]	2.73845	0.0072873
Celsr3	cadherin, EGF LAG seven-pass G-type receptor 3 [Source:RGD Symbol;Acc:621787]	1.47632	0.00738361
E4f1	E4F transcription factor 1 [Source:RGD Symbol;Acc:1596731]	1.50414	0.00740754
Ankrd27	ankyrin repeat domain 27 (VPS9 domain) [Source:RGD Symbol;Acc:1307106]	1.49626	0.00741532
Cyp4x1	cytochrome P450, family 4, subfamily x, polypeptide 1 [Source:RGD Symbol;Acc:628719]	1.48682	0.00759125
Pnisr	PNN-interacting serine/arginine-rich protein [Source:RGD Symbol;Acc:1307395]	1.46705	0.00765847
Ryr3	ryanodine receptor 3 [Source:RGD Symbol;Acc:68952]	1.45759	0.00776231
Mpv17	MpV17 mitochondrial inner membrane protein [Source:RGD Symbol;Acc:1310512]	1.53945	0.00781269
Rft1	RFT1 homolog [Source:RGD Symbol;Acc:1562654]	1.49097	0.00840077
Pus10	pseudouridylate synthase 10 [Source:RGD Symbol;Acc:1306402]	1.47504	0.00842307
Etv4	ets variant 4 [Source:RGD Symbol;Acc:1306524]	1.61236	0.00855697
Ankrd13d	ankyrin repeat domain 13 family, member D [Source:RGD Symbol;Acc:1309156]	1.46501	0.00855697
Il1r1	interleukin 1 receptor, type I [Source:RGD Symbol;Acc:2892]	2.0074	0.00859306
Uckl1	uridine-cytidine kinase 1-like 1 [Source:RGD Symbol;Acc:1565465]	1.484	0.00859306
Zfp512b	zinc finger protein 512B [Source:RGD Symbol;Acc:1305284]	1.46357	0.00860965
Hsd17b3	hydroxysteroid (17-beta) dehydrogenase 3 [Source:RGD Symbol;Acc:621805]	2.32147	0.00860965
Bdh1	3-hydroxybutyrate dehydrogenase, type 1 [Source:RGD Symbol;Acc:620131]	1.4747	0.00947253
Rbm33	RNA binding motif protein 33 [Source:RGD Symbol;Acc:1310651]	1.46276	0.00947253
Morn1	MORN repeat containing 1 [Source:RGD Symbol;Acc:1359433]	1.47092	0.00947253
Iffo1	intermediate filament family orphan 1 [Source:RGD Symbol;Acc:1308257]	1.45239	0.00947253
Zmym3	zinc finger, MYM-type 3 [Source:RGD Symbol;Acc:1564967]	1.4461	0.00963792
Gtf3c2	general transcription factor IIIC, polypeptide 2, beta [Source:RGD Symbol;Acc:1560392]	1.45809	0.00963792
Med15	mediator complex subunit 15 [Source:RGD Symbol;Acc:1307560]	1.4596	0.00989176
Crtc3	CREB regulated transcription coactivator 3 [Source:RGD Symbol;Acc:1309666]	1.5167	0.00992159
Arglu1	arginine and glutamate rich 1 [Source:RGD Symbol;Acc:1310061]	1.49036	0.00992159
Mtg2	mitochondrial ribosome-associated GTPase 2 [Source:RGD Symbol;Acc:1359243]	1.45314	0.00997497
Dnhd1	dynein heavy chain domain 1 [Source:RGD Symbol;Acc:1584052]	1.47132	0.0100952
Frmd5	FERM domain containing 5 [Source:RGD Symbol;Acc:1561554]	1.65737	0.0102707
Slc12a3	solute carrier family 12 (sodium/chloride transporter), member 3 [Source:RGD Symbol;Acc:3686]	3.08675	0.0102707
Rn60_10_0615.5		2.75402	0.0102707
Arhgap17	Rho GTPase activating protein 17 [Source:RGD Symbol;Acc:628767]	1.4853	0.0104616
Pdia5	protein disulfide isomerase family A, member 5 [Source:RGD Symbol;Acc:1359236]	1.6936	0.0104616
Alg8	ALG8, alpha-1,3-glucosyltransferase [Source:RGD Symbol;Acc:1305468]	1.50877	0.0105114
Mrs2	MRS2 magnesium transporter [Source:RGD Symbol;Acc:708529]	1.47074	0.0105114
Trank1	tetratricopeptide repeat and ankyrin repeat containing 1 [Source:RGD Symbol;Acc:1563130]	1.54339	0.0105114
Usp40	ubiquitin specific peptidase 40 [Source:RGD Symbol;Acc:1309613]	1.48604	0.0105269
Clk3	CDC-like kinase 3 [Source:RGD Symbol;Acc:621259]	1.45723	0.0105269
Col4a2	collagen, type IV, alpha 2 [Source:RGD Symbol;Acc:1308085]	1.48273	0.0105752
Med27	mediator complex subunit 27 [Source:RGD Symbol;Acc:1564993]	1.46917	0.0107248
Traip	TRAF-interacting protein [Source:RGD Symbol;Acc:1309761]	1.69209	0.0107763
AABR07036732.1		1.48651	0.0110863
Als2cl	ALS2 C-terminal like [Source:RGD Symbol;Acc:1305208]	1.6162	0.0111922
Car11	carbonic anhydrase 11 [Source:RGD Symbol;Acc:735155]	1.56207	0.0112921
Zcchc9	zinc finger, CCHC domain containing 9 [Source:RGD Symbol;Acc:1307450]	1.46966	0.0113909
Arid3b	AT rich interactive domain 3B (Bright like) [Source:RGD Symbol;Acc:1306335]	1.57883	0.0114598
Adam8	ADAM metallopeptidase domain 8 [Source:RGD Symbol;Acc:1566394]	1.82615	0.0114817
Med12	mediator complex subunit 12 [Source:RGD Symbol;Acc:1585896]	1.46293	0.0117821
Adck4	aarF domain containing kinase 4 [Source:RGD Symbol;Acc:1311356]	1.45358	0.0117821
RGD1304728	similar to 4933427D14Rik protein [Source:RGD Symbol;Acc:1304728]	1.45845	0.0119947
Mutyh	mutY DNA glycosylase [Source:RGD Symbol;Acc:620045]	1.5709	0.0119947
Haus6	HAUS augmin-like complex, subunit 6 [Source:MGI Symbol;Acc:MGI:1923389]	1.51229	0.012173
Gm884	predicted gene 884 [Source:MGI Symbol;Acc:MGI:2685730]	1.44405	0.0122312
Atp10a	ATPase, class V, type 10A [Source:RGD Symbol;Acc:1306150]	1.56115	0.0122535
Pwwp2a	PWWP domain containing 2A [Source:RGD Symbol;Acc:1305891]	1.45964	0.0123934
Supt20	suppressor of Ty 20 [Source:RGD Symbol;Acc:1307812]	1.45113	0.0123934
Rmnd1	required for meiotic nuclear division 1 homolog [Source:RGD Symbol;Acc:1309546]	1.45237	0.0124929
Dhx16	DEAH (Asp-Glu-Ala-His) box polypeptide 16 [Source:RGD Symbol;Acc:1302963]	1.4616	0.0124929
Atxn2l	ataxin 2-like [Source:RGD Symbol;Acc:1565868]	1.44006	0.0126044
Pde9a	phosphodiesterase 9A [Source:RGD Symbol;Acc:621035]	1.44882	0.0126376
Cspp1	centrosome and spindle pole associated protein 1 [Source:RGD Symbol;Acc:1307055]	1.45077	0.0126376
Acad8	acyl-Coenzyme A dehydrogenase family, member 8 [Source:MGI Symbol;Acc:MGI:1914198]	1.46415	0.0126376
Smtn	smoothelin [Source:RGD Symbol;Acc:1310216]	1.70162	0.0126662
AABR07026969.1		1.45488	0.0126662
5330417C22Rik	RIKEN cDNA 5330417C22 gene [Source:MGI Symbol;Acc:MGI:1923930]	1.45234	0.0126679
Zfyve28	zinc finger, FYVE domain containing 28 [Source:RGD Symbol;Acc:1310151]	1.6722	0.0127097
Zfp566	zinc finger protein 566 [Source:RGD Symbol;Acc:1563239]	1.83708	0.0128597
Phka2	phosphorylase kinase, alpha 2 [Source:RGD Symbol;Acc:1596945]	1.74599	0.0129282
Mok	MOK protein kinase [Source:RGD Symbol;Acc:1309274]	1.45221	0.0129282
Mslnl	mesothelin-like [Source:RGD Symbol;Acc:1561732]	2.41096	0.0130443
Prom1	prominin 1 [Source:RGD Symbol;Acc:69367]	1.53015	0.0130616
Cd2ap	CD2-associated protein [Source:RGD Symbol;Acc:727803]	1.46113	0.0130616
Gng8	guanine nucleotide binding protein (G protein), gamma 8 [Source:RGD Symbol;Acc:620808]	1.85929	0.0130616
RGD1562310	similar to hypothetical protein FLJ21415 [Source:RGD Symbol;Acc:1562310]	1.45816	0.0131193
Nhlrc3	NHL repeat containing 3 [Source:RGD Symbol;Acc:1565414]	1.47811	0.0131193
Clcnkb	chloride channel, voltage-sensitive Kb [Source:RGD Symbol;Acc:628639]	2.06026	0.0131496
Cep89	centrosomal protein 89kDa [Source:RGD Symbol;Acc:1311730]	1.47614	0.0131496
Agrn	agrin [Source:RGD Symbol;Acc:2067]	1.43018	0.0131496
AABR07001444.1		1.59209	0.0132975
Pdgfrb	platelet derived growth factor receptor, beta polypeptide [Source:RGD Symbol;Acc:3285]	1.47739	0.0133479
Stra6	stimulated by retinoic acid 6 [Source:RGD Symbol;Acc:1307551]	1.71959	0.0135145
Sfi1	SFI1 centrin binding protein [Source:RGD Symbol;Acc:1560636]	1.46202	0.0135756
Sfxn4	sideroflexin 4 [Source:RGD Symbol;Acc:1306088]	1.47482	0.0135756
SNORD113	Small nucleolar RNA SNORD113/SNORD114 family [Source:RFAM;Acc:RF00181]	2.06752	0.0135756
Arhgef1	Rho guanine nucleotide exchange factor (GEF) 1 [Source:RGD Symbol;Acc:620951]	1.46105	0.0139533
Slc38a6	solute carrier family 38, member 6 [Source:RGD Symbol;Acc:1310330]	1.49632	0.0140234
Daam2	dishevelled associated activator of morphogenesis 2 [Source:MGI Symbol;Acc:MGI:1923691]	1.43947	0.0140234
Ubxn11	UBX domain protein 11 [Source:RGD Symbol;Acc:620769]	1.44255	0.0142575
Spdya	speedy/RINGO cell cycle regulator family member A [Source:RGD Symbol;Acc:621730]	1.51868	0.0144016
Mier2	mesoderm induction early response 1, family member 2 [Source:RGD Symbol;Acc:1307278]	1.4543	0.0144131
Shc2	SHC (Src homology 2 domain containing) transforming protein 2 [Source:RGD Symbol;Acc:1307137]	1.43103	0.0150315
Gipr	gastric inhibitory polypeptide receptor [Source:RGD Symbol;Acc:2689]	2.09901	0.0150315
Myof	myoferlin [Source:RGD Symbol;Acc:1564216]	1.98712	0.0150315
Phf7	PHD finger protein 7 [Source:RGD Symbol;Acc:1308638]	1.46028	0.0150315
Rbpjl	recombination signal binding protein for immunoglobulin kappa J region-like [Source:RGD Symbol;Acc:1304786]	1.68487	0.0150315
Fbxo8	F-box protein 8 [Source:RGD Symbol;Acc:1307596]	1.43645	0.0151553
AABR07007715.1		2.14474	0.0151612
Dph7	diphthamide biosynthesis 7 [Source:RGD Symbol;Acc:1304868]	1.45082	0.0152381
Alppl2	alkaline phosphatase, placental-like 2 [Source:RGD Symbol;Acc:1565100]	2.15287	0.0154393
Mmaa	methylmalonic aciduria (cobalamin deficiency) cblA type [Source:RGD Symbol;Acc:1305035]	1.50887	0.015462
Sned1	sushi, nidogen and EGF-like domains 1 [Source:RGD Symbol;Acc:1566079]	1.79156	0.0156862
Wdr27	WD repeat domain 27 [Source:RGD Symbol;Acc:1309633]	1.4582	0.0157233
Atg16l1	autophagy related 16-like 1 [Source:RGD Symbol;Acc:1310631]	1.42376	0.0157665
Paxbp1	PAX3 and PAX7 binding protein 1 [Source:RGD Symbol;Acc:1584739]	1.60891	0.0159157
Disc1	disrupted in schizophrenia 1 [Source:RGD Symbol;Acc:631359]	1.50683	0.0161444
Mbd6	methyl-CpG binding domain protein 6 [Source:RGD Symbol;Acc:1311050]	1.45984	0.0165422
Usp28	ubiquitin specific peptidase 28 [Source:RGD Symbol;Acc:1311555]	1.44484	0.0167301
Pus7	pseudouridylate synthase 7 [Source:RGD Symbol;Acc:1307054]	1.47277	0.0167301
Lamc3	laminin gamma 3 [Source:RGD Symbol;Acc:1309399]	1.74241	0.0167585
Odf2l	outer dense fiber of sperm tails 2-like [Source:RGD Symbol;Acc:1593831]	1.46632	0.0168106
Gba2	glucosidase beta 2 [Source:RGD Symbol;Acc:1305598]	1.43285	0.0172813
Las1l	LAS1-like, ribosome biogenesis factor [Source:RGD Symbol;Acc:1565755]	1.426	0.017662
Srsf11	serine/arginine-rich splicing factor 11 [Source:RGD Symbol;Acc:1559953]	1.41738	0.0177347
Gpatch8	G patch domain containing 8 [Source:RGD Symbol;Acc:1596463]	1.41771	0.0182536
Cxadr	coxsackie virus and adenovirus receptor [Source:RGD Symbol;Acc:619794]	1.51073	0.0184825
Wdyhv1	WDYHV motif containing 1 [Source:RGD Symbol;Acc:1311362]	1.4687	0.0184825
Hba-a2	hemoglobin alpha, adult chain 2 [Source:RGD Symbol;Acc:1359364]	4.2603	0.0185963
Xdh	xanthine dehydrogenase [Source:RGD Symbol;Acc:62043]	1.70345	0.0186007
Ltk	leukocyte receptor tyrosine kinase [Source:RGD Symbol;Acc:1309323]	1.51669	0.0186007
Cstf2	cleavage stimulation factor, 3' pre-RNA subunit 2 [Source:RGD Symbol;Acc:1596566]	1.42247	0.0186007
Clk1	CDC-like kinase 1 [Source:RGD Symbol;Acc:1311469]	1.42653	0.0186134
Zfp61	zinc finger protein 61 [Source:RGD Symbol;Acc:1563843]	1.41793	0.0186713
Ube2i	ubiquitin-conjugating enzyme E2I [Source:RGD Symbol;Acc:3926]	1.43624	0.0187046
Prdm15	PR domain containing 15 [Source:RGD Symbol;Acc:1310055]	1.44702	0.0187986
Mfn1	mitofusin 1 [Source:RGD Symbol;Acc:621460]	1.41726	0.0187986
Stx3	syntaxin 3 [Source:RGD Symbol;Acc:621005]	1.44946	0.0187986
LOC688286	similar to threonine aldolase 1 [Source:RGD Symbol;Acc:1591140]	1.56238	0.0187986
Snrpa1	small nuclear ribonucleoprotein polypeptide A' [Source:RGD Symbol;Acc:2320494]	1.44538	0.0191423
Dut	deoxyuridine triphosphatase [Source:RGD Symbol;Acc:620849]	1.45081	0.0194906
Osbpl7	oxysterol binding protein-like 7 [Source:RGD Symbol;Acc:1309141]	1.44495	0.0197257
Thbs3	thrombospondin 3 [Source:RGD Symbol;Acc:1596780]	1.60111	0.020126
Syde2	synapse defective 1, Rho GTPase, homolog 2 (C. elegans) [Source:RGD Symbol;Acc:1564206]	1.63329	0.0202234
Col5a1	collagen, type V, alpha 1 [Source:RGD Symbol;Acc:70920]	1.65546	0.0204698
Slc7a8	solute carrier family 7 (amino acid transporter light chain, L system), member 8 [Source:RGD Symbol;Acc:619904]	1.46167	0.020662
RGD1565367	similar to Solute carrier family 23, member 2 (Sodium-dependent vitamin C transporter 2) [Source:RGD Symbol;Acc:1565367]	1.75838	0.020662
Tube1	tubulin, epsilon 1 [Source:RGD Symbol;Acc:1306048]	1.48468	0.0208556
Ccnl1	cyclin L1 [Source:RGD Symbol;Acc:620864]	1.42756	0.0209794
Mamdc4	MAM domain containing 4 [Source:RGD Symbol;Acc:708583]	2.34456	0.0209794
Vps9d1	VPS9 domain containing 1 [Source:RGD Symbol;Acc:1565149]	1.43389	0.0209794
Pxdn	peroxidasin [Source:RGD Symbol;Acc:1560694]	1.51229	0.0209794
LOC100359679	rCG49431-like [Source:RGD Symbol;Acc:2325052]	1.6968	0.0209952
Ganc	glucosidase, alpha; neutral C [Source:RGD Symbol;Acc:2660]	1.44699	0.0211306
Hacd2	3-hydroxyacyl-CoA dehydratase 2 [Source:RGD Symbol;Acc:1306337]	1.43424	0.0217976
Strada	STE20-related kinase adaptor alpha [Source:RGD Symbol;Acc:727905]	1.41747	0.0218178
Catsperd	catsper channel auxiliary subunit delta [Source:RGD Symbol;Acc:1594167]	1.62757	0.0218178
Ikbkb	inhibitor of kappa light polypeptide gene enhancer in B-cells, kinase beta [Source:RGD Symbol;Acc:621375]	1.42372	0.0225786
Arnt	aryl hydrocarbon receptor nuclear translocator [Source:RGD Symbol;Acc:2153]	1.4353	0.0225786
Wfdc1	WAP four-disulfide core domain 1 [Source:RGD Symbol;Acc:68938]	1.51877	0.0226082
Tnfrsf4	tumor necrosis factor receptor superfamily, member 4 [Source:RGD Symbol;Acc:3920]	2.05224	0.0229235
AC115371.1		2.09895	0.0229235
Lrrfip1	leucine rich repeat (in FLII) interacting protein 1 [Source:RGD Symbol;Acc:1359548]	1.42372	0.0229488
Oacyl	O-acyltransferase like [Source:RGD Symbol;Acc:1304731]	1.80918	0.0229488
AABR07018226.1		1.6261	0.0230628
Pigl	phosphatidylinositol glycan anchor biosynthesis, class L [Source:RGD Symbol;Acc:620437]	1.52967	0.0230637
Aaas	achalasia, adrenocortical insufficiency, alacrimia [Source:RGD Symbol;Acc:1308701]	1.43783	0.0234272
Plcg1	phospholipase C, gamma 1 [Source:RGD Symbol;Acc:3347]	1.40397	0.023529
Prss55	protease, serine, 55 [Source:RGD Symbol;Acc:1586875]	1.75058	0.0235437
Tle1	transducin-like enhancer of split 1 (E(sp1) homolog, Drosophila) [Source:RGD Symbol;Acc:1309237]	1.41031	0.0236827
Pan3	PAN3 poly(A) specific ribonuclease subunit [Source:RGD Symbol;Acc:1590880]	1.41939	0.0237105
Iqgap1	IQ motif containing GTPase activating protein 1 [Source:RGD Symbol;Acc:1311884]	1.44515	0.0237105
Reck	reversion-inducing-cysteine-rich protein with kazal motifs [Source:RGD Symbol;Acc:1308845]	1.43257	0.0237105
Tbx19	T-box 19 [Source:RGD Symbol;Acc:1310145]	2.66255	0.0238702
Abcc1	ATP-binding cassette, subfamily C (CFTR/MRP), member 1 [Source:RGD Symbol;Acc:3112]	1.56211	0.0240717
Recql5	RecQ helicase-like 5 [Source:RGD Symbol;Acc:1310823]	1.43186	0.0243154
Col20a1	collagen, type XX, alpha 1 [Source:RGD Symbol;Acc:1563901]	1.6861	0.024463
Rem1	RAS (RAD and GEM)-like GTP-binding 1 [Source:RGD Symbol;Acc:1306560]	2.32527	0.0246081
Rffl	ring finger and FYVE-like domain containing E3 ubiquitin protein ligase [Source:RGD Symbol;Acc:727916]	1.47905	0.0249423
Taf1c	TATA box binding protein (Tbp)-associated factor, RNA polymerase I, C [Source:RGD Symbol;Acc:1305658]	1.46281	0.0249423
Tsen54	TSEN54 tRNA splicing endonuclease subunit [Source:RGD Symbol;Acc:1597379]	1.47321	0.0249991
Mybl2	myeloblastosis oncogene-like 2 [Source:RGD Symbol;Acc:1308474]	1.62333	0.0249991
Spata6l	spermatogenesis associated 6-like [Source:RGD Symbol;Acc:1310039]	1.4597	0.0249991
Xkr8	XK, Kell blood group complex subunit-related family, member 8 [Source:RGD Symbol;Acc:1305649]	1.44494	0.0249991
Zfp326	zinc finger protein 326 [Source:RGD Symbol;Acc:1592829]	1.42145	0.0249991
Col12a1	collagen, type XII, alpha 1 [Source:RGD Symbol;Acc:2374]	1.47045	0.0249991
Vwa3a	von Willebrand factor A domain containing 3A [Source:RGD Symbol;Acc:1311670]	1.77356	0.0253005
RGD1311517	similar to RIKEN cDNA 9430015G10 [Source:RGD Symbol;Acc:1311517]	1.43441	0.0254228
Fam228a	family with sequence similarity 228, member A [Source:RGD Symbol;Acc:1359275]	1.70803	0.0254228
Slc35b3	solute carrier family 35 (adenosine 3'-phospho 5'-phosphosulfate transporter), member B3 [Source:RGD Symbol;Acc:1307183]	1.45485	0.0254577
Exosc10	exosome component 10 [Source:RGD Symbol;Acc:1593248]	1.4068	0.025722
Unc13a	unc-13 homolog A (C. elegans) [Source:RGD Symbol;Acc:619722]	1.39431	0.025722
Tbcel	tubulin folding cofactor E-like [Source:RGD Symbol;Acc:1308880]	1.42383	0.025722
Slc7a6	solute carrier family 7 (amino acid transporter light chain, y+L system), member 6 [Source:RGD Symbol;Acc:1309193]	1.40187	0.0259898
Ctdspl	CTD (carboxy-terminal domain, RNA polymerase II, polypeptide A) small phosphatase-like [Source:RGD Symbol;Acc:1304841]	1.39946	0.0259898
Ccnt2	cyclin T2 [Source:RGD Symbol;Acc:1309205]	1.40431	0.0265448
Wsb1	WD repeat and SOCS box-containing 1 [Source:RGD Symbol;Acc:1307835]	1.40464	0.0266068
Poc1a	POC1 centriolar protein A [Source:RGD Symbol;Acc:1565004]	1.7148	0.0274168
Zfp280c	zinc finger protein 280C [Source:RGD Symbol;Acc:1564669]	1.43735	0.0275396
Pmm2	phosphomannomutase 2 [Source:RGD Symbol;Acc:1309366]	1.39884	0.02797
Mtap	methylthioadenosine phosphorylase [Source:RGD Symbol;Acc:1310114]	1.41655	0.02797
Nck2	NCK adaptor protein 2 [Source:RGD Symbol;Acc:1305965]	1.39642	0.02797
Glt8d1	glycosyltransferase 8 domain containing 1 [Source:RGD Symbol;Acc:1359293]	1.41798	0.02797
RGD1561444	similar to RIKEN cDNA 9530077C05 [Source:RGD Symbol;Acc:1561444]	1.42092	0.02797
Rn50_X_0746.6		1.45144	0.0280312
Brd9	bromodomain containing 9 [Source:RGD Symbol;Acc:1307359]	1.40956	0.0284352
7SK	7SK RNA [Source:RFAM;Acc:RF00100]	1.66904	0.0287227
AABR07057421.2		1.55998	0.0289092
Nkd2	naked cuticle homolog 2 (Drosophila) [Source:RGD Symbol;Acc:1311459]	1.79089	0.0293574
Pstpip2	proline-serine-threonine phosphatase-interacting protein 2 [Source:RGD Symbol;Acc:1563090]	1.55506	0.0293574
Jmjd7	jumonji domain containing 7 [Source:RGD Symbol;Acc:2290039]	1.73722	0.0293574
Col11a2	collagen, type XI, alpha 2 [Source:RGD Symbol;Acc:2373]	1.89159	0.0294749
Abcg2	ATP-binding cassette, subfamily G (WHITE), member 2 [Source:RGD Symbol;Acc:631345]	1.874	0.0297348
Trit1	tRNA isopentenyltransferase 1 [Source:RGD Symbol;Acc:1304781]	1.40438	0.0297348
L3mbtl2	l(3)mbt-like 2 (Drosophila) [Source:RGD Symbol;Acc:1308569]	1.40394	0.0299239
Ldlrad1	low density lipoprotein receptor class A domain containing 1 [Source:RGD Symbol;Acc:1597398]	1.676	0.0303619
Tgds	TDP-glucose 4,6-dehydratase [Source:RGD Symbol;Acc:1306544]	1.40899	0.0303771
Pxk	PX domain containing serine/threonine kinase [Source:RGD Symbol;Acc:727819]	1.39841	0.0304974
Ankrd16	ankyrin repeat domain 16 [Source:RGD Symbol;Acc:1311405]	1.47196	0.0304974
Fam214a	family with sequence similarity 214, member A [Source:RGD Symbol;Acc:1310552]	1.3934	0.0304974
Nfxl1	nuclear transcription factor, X-box binding-like 1 [Source:RGD Symbol;Acc:1359201]	1.41613	0.0304974
Lmbr1l	limb development membrane protein 1-like [Source:RGD Symbol;Acc:1309631]	1.45122	0.0306662
C8g	complement component 8, gamma polypeptide [Source:RGD Symbol;Acc:1309074]	1.60759	0.030677
Ttll1	tubulin tyrosine ligase-like family, member 1 [Source:RGD Symbol;Acc:1309124]	1.40453	0.0307601
Scarb1	scavenger receptor class B, member 1 [Source:RGD Symbol;Acc:2302]	1.4048	0.0308253
Nsun7	NOP2/Sun domain family, member 7 [Source:RGD Symbol;Acc:1310137]	1.4532	0.0310418
Nxf1	nuclear RNA export factor 1 [Source:RGD Symbol;Acc:62014]	1.39646	0.0311809
Mettl21a	methyltransferase like 21A [Source:RGD Symbol;Acc:7651604]	1.58293	0.0323724
Odf2	outer dense fiber of sperm tails 2 [Source:RGD Symbol;Acc:3229]	1.40387	0.0323724
Acap3	ArfGAP with coiled-coil, ankyrin repeat and PH domains 3 [Source:RGD Symbol;Acc:1310711]	1.38313	0.0324163
Mapkbp1	mitogen activated protein kinase binding protein 1 [Source:RGD Symbol;Acc:1307578]	1.38597	0.0324567
Szt2	seizure threshold 2 homolog (mouse) [Source:RGD Symbol;Acc:1308616]	1.39487	0.0324567
Cep164	centrosomal protein 164 [Source:RGD Symbol;Acc:1561243]	1.42195	0.0324567
Rasgrp4	RAS guanyl releasing protein 4 [Source:RGD Symbol;Acc:620476]	2.45036	0.0324567
Tatdn3	TatD DNase domain containing 3 [Source:MGI Symbol;Acc:MGI:1916222]	1.44774	0.0324567
Frmd4b	FERM domain containing 4B [Source:RGD Symbol;Acc:620172]	1.40246	0.0326176
Radil	Ras association and DIL domains [Source:RGD Symbol;Acc:1306155]	1.41746	0.032668
Rn60_12_0104.1		2.1902	0.032974
Hp	haptoglobin [Source:RGD Symbol;Acc:2825]	1.65846	0.0331327
Lrrfip2	leucine rich repeat (in FLII) interacting protein 2 [Source:RGD Symbol;Acc:1306234]	1.48814	0.0332011
RGD1306072	hypothetical LOC304654 [Source:RGD Symbol;Acc:1306072]	1.46925	0.0334353
Arhgap18	Rho GTPase activating protein 18 [Source:RGD Symbol;Acc:1305053]	1.44751	0.0336467
Plekhg4	pleckstrin homology domain containing, family G (with RhoGef domain) member 4 [Source:RGD Symbol;Acc:1310790]	1.70757	0.0336467
Metap1d	methionyl aminopeptidase type 1D (mitochondrial) [Source:RGD Symbol;Acc:1307413]	1.42374	0.0337416
Col16a1	collagen, type XVI, alpha 1 [Source:RGD Symbol;Acc:1310982]	1.7868	0.0337516
Mfsd10	major facilitator superfamily domain containing 10 [Source:RGD Symbol;Acc:1311900]	1.42375	0.0337535
SCARNA6	Small Cajal body specific RNA 6 [Source:RFAM;Acc:RF00478]	1.86167	0.0337856
Dcst2	DC-STAMP domain containing 2 [Source:RGD Symbol;Acc:1564557]	2.05471	0.0337856
Mphosph9	M-phase phosphoprotein 9 [Source:RGD Symbol;Acc:1598368]	1.42643	0.0338316
Vwf	von Willebrand factor [Source:RGD Symbol;Acc:621759]	1.56442	0.0343964
Kif13b	kinesin family member 13B [Source:RGD Symbol;Acc:1303307]	1.41778	0.0348022
Mettl25	methyltransferase like 25 [Source:RGD Symbol;Acc:1310270]	1.41814	0.0348188
Nktr	natural killer cell triggering receptor [Source:RGD Symbol;Acc:2321593]	1.38997	0.0349289
Adgrf5	adhesion G protein-coupled receptor F5 [Source:RGD Symbol;Acc:621679]	1.49615	0.0349864
Snrnp48	small nuclear ribonucleoprotein 48 (U11/U12) [Source:RGD Symbol;Acc:1309020]	1.41541	0.0349864
Gigyf1	GRB10 interacting GYF protein 1 [Source:RGD Symbol;Acc:1309933]	1.40497	0.0350605
Cecr2	cat eye syndrome chromosome region, candidate 2 [Source:RGD Symbol;Acc:1564182]	1.50017	0.0350605
Rps6kl1	ribosomal protein S6 kinase-like 1 [Source:RGD Symbol;Acc:1309493]	1.39168	0.0351133
Zbtb17	zinc finger and BTB domain containing 17 [Source:RGD Symbol;Acc:1307143]	1.39183	0.0351133
Cdc25b	cell division cycle 25B [Source:RGD Symbol;Acc:621500]	1.45983	0.0351133
Mro	maestro [Source:MGI Symbol;Acc:MGI:2152817]	1.45483	0.0351133
Zfp36	zinc finger protein 36 [Source:RGD Symbol;Acc:620722]	1.50601	0.0351133
Irf4	interferon regulatory factor 4 [Source:RGD Symbol;Acc:1308050]	1.60054	0.0351133
RGD1304624	similar to RIKEN cDNA 2700097O09 [Source:RGD Symbol;Acc:1304624]	1.44413	0.035216
Mlxip	MLX interacting protein [Source:RGD Symbol;Acc:1560774]	1.40686	0.0355885
Banp	Btg3 associated nuclear protein [Source:RGD Symbol;Acc:1307464]	1.38841	0.0356278
Nol10	nucleolar protein 10 [Source:RGD Symbol;Acc:1359447]	1.40259	0.0359556
Cacna1a	calcium channel, voltage-dependent, P/Q type, alpha 1A subunit [Source:RGD Symbol;Acc:2244]	1.37648	0.0360124
Pagr1	Paxip1-associated glutamate-rich protein 1 [Source:RGD Symbol;Acc:1305592]	1.43516	0.0362674
AABR07029204.1		1.71423	0.0362674
Tie1	tyrosine kinase with immunoglobulin-like and EGF-like domains 1 [Source:RGD Symbol;Acc:621642]	1.51399	0.0362833
Nemf	nuclear export mediator factor [Source:MGI Symbol;Acc:MGI:1918305]	1.41113	0.0366977
Gtpbp2	GTP binding protein 2 [Source:RGD Symbol;Acc:1306367]	1.3971	0.037206
Kcne2	potassium channel, voltage-gated Isk-related subfamily E regulatory beta subunit 2 [Source:RGD Symbol;Acc:621383]	1.8372	0.0374169
Zmynd8	zinc finger, MYND-type containing 8 [Source:RGD Symbol;Acc:1309544]	1.37951	0.0377836
Ppef2	protein phosphatase, EF hand calcium-binding domain 2 [Source:RGD Symbol;Acc:1307093]	1.7916	0.0378275
SNORD121A	Small nucleolar RNA SNORD121A [Source:RFAM;Acc:RF01191]	4.01278	0.0380503
Srsf5	serine/arginine-rich splicing factor 5 [Source:RGD Symbol;Acc:3664]	1.38108	0.0381779
Chka	choline kinase alpha [Source:RGD Symbol;Acc:61944]	1.38378	0.0381874
Mau2	MAU2 sister chromatid cohesion factor [Source:RGD Symbol;Acc:1308759]	1.37991	0.0381874
Prodh	proline dehydrogenase (oxidase) 1 [Source:RGD Symbol;Acc:1590932]	1.4403	0.0386072
Sbno2	strawberry notch homolog 2 (Drosophila) [Source:RGD Symbol;Acc:1307194]	1.4035	0.038723
Gria1	glutamate receptor, ionotropic, AMPA 1 [Source:RGD Symbol;Acc:621531]	1.36349	0.038885
Slc29a1	solute carrier family 29 (equilibrative nucleoside transporter), member 1 [Source:RGD Symbol;Acc:61899]	1.42287	0.038979
Mir3072	microRNA 3072 [Source:RGD Symbol;Acc:7489041]	1.91358	0.038979
Prelid3a	PRELI domain containing 3A [Source:RGD Symbol;Acc:1582858]	1.53615	0.038996
Nfrkb	nuclear factor related to kappa B binding protein [Source:RGD Symbol;Acc:1310558]	1.38919	0.0391167
Xrcc1	X-ray repair complementing defective repair in Chinese hamster cells 1 [Source:RGD Symbol;Acc:619823]	1.38287	0.0391414
Pomt2	protein-O-mannosyltransferase 2 [Source:RGD Symbol;Acc:1586427]	1.39632	0.0392993
Shisa7	shisa family member 7 [Source:RGD Symbol;Acc:1583944]	1.36806	0.0392993
Ulk4	unc-51 like kinase 4 [Source:RGD Symbol;Acc:1565726]	1.43611	0.0392993
Plekhg2	pleckstrin homology domain containing, family G (with RhoGef domain) member 2 [Source:RGD Symbol;Acc:1310112]	1.5249	0.0392993
Fubp3	far upstream element (FUSE) binding protein 3 [Source:RGD Symbol;Acc:1307004]	1.3903	0.0396183
Dusp1	dual specificity phosphatase 1 [Source:RGD Symbol;Acc:620897]	1.43278	0.0403386
Mogat2	monoacylglycerol O-acyltransferase 2 [Source:RGD Symbol;Acc:1598060]	1.91366	0.0403386
Cyp4f6	cytochrome P450, family 4, subfamily f, polypeptide 6 [Source:RGD Symbol;Acc:708365]	1.46358	0.0403386
Sorbs1	sorbin and SH3 domain containing 1 [Source:RGD Symbol;Acc:1586598]	1.39279	0.0403531
Lemd2	LEM domain containing 2 [Source:RGD Symbol;Acc:1305341]	1.47809	0.0403531
SNORD78	Small nucleolar RNA SNORD78 [Source:RFAM;Acc:RF00592]	1.69214	0.0403531
Rtel1	regulator of telomere elongation helicase 1 [Source:RGD Symbol;Acc:1306721]	1.76596	0.0404329
Gas8	growth arrest specific 8 [Source:RGD Symbol;Acc:1307817]	1.43039	0.0404334
Slc6a12	solute carrier family 6 (neurotransmitter transporter), member 12 [Source:RGD Symbol;Acc:620255]	4.99094	0.0404437
Trpc3	transient receptor potential cation channel, subfamily C, member 3 [Source:RGD Symbol;Acc:61973]	1.40491	0.0404568
Abcc12	ATP-binding cassette, subfamily C (CFTR/MRP), member 12 [Source:RGD Symbol;Acc:735100]	1.91092	0.0405953
Fam184a	family with sequence similarity 184, member A [Source:RGD Symbol;Acc:1311294]	1.38747	0.0412014
Srsf9	serine/arginine-rich splicing factor 9 [Source:RGD Symbol;Acc:1309495]	1.41152	0.0412961
Obfc1	oligonucleotide/oligosaccharide-binding fold containing 1 [Source:RGD Symbol;Acc:1305637]	1.4055	0.0414792
Cdc14b	cell division cycle 14B [Source:RGD Symbol;Acc:1311163]	1.40431	0.0415328
Gli2	GLI family zinc finger 2 [Source:RGD Symbol;Acc:1309270]	1.62229	0.0419512
Ranbp3l	RAN binding protein 3-like [Source:RGD Symbol;Acc:1307559]	1.87727	0.0421179
Pde4c	phosphodiesterase 4C, cAMP-specific [Source:RGD Symbol;Acc:727918]	2.05134	0.0421676
Hsf1	heat shock transcription factor 1 [Source:RGD Symbol;Acc:620913]	1.39515	0.0422753
Glmn	glomulin, FKBP associated protein [Source:RGD Symbol;Acc:1588600]	1.38514	0.0427991
Dqx1	DEAQ box RNA-dependent ATPase 1 [Source:RGD Symbol;Acc:1591766]	1.69162	0.0430923
Wdr59	WD repeat domain 59 [Source:RGD Symbol;Acc:1592213]	1.39022	0.0430923
Cntrl	centriolin [Source:RGD Symbol;Acc:1305317]	1.40259	0.0431406
Ercc6	excision repair cross-complementation group 6 [Source:RGD Symbol;Acc:1311509]	1.38073	0.043245
Ttc13	tetratricopeptide repeat domain 13 [Source:RGD Symbol;Acc:1310186]	1.38277	0.0437934
LOC691960	similar to solute carrier family 28, member 2 [Source:RGD Symbol;Acc:1593329]	1.66059	0.044509
Tbc1d22b	TBC1 domain family, member 22B [Source:MGI Symbol;Acc:MGI:2681867]	1.39963	0.0448528
Hspbap1	Hspb associated protein 1 [Source:RGD Symbol;Acc:620870]	1.41637	0.0456743
Hspa12b	heat shock protein 12B [Source:RGD Symbol;Acc:1312004]	1.60668	0.0463619
Rpgr	retinitis pigmentosa GTPase regulator [Source:RGD Symbol;Acc:1560136]	1.58088	0.046439
RGD1560289	similar to chromosome 3 open reading frame 20 [Source:RGD Symbol;Acc:1560289]	1.45225	0.046439
U4	U4 spliceosomal RNA [Source:RFAM;Acc:RF00015]	1.9056	0.0469588
Cald1	caldesmon 1 [Source:RGD Symbol;Acc:2256]	1.49012	0.0471324
Pstk	phosphoseryl-tRNA kinase [Source:RGD Symbol;Acc:1564300]	1.38549	0.0471324
Slc22a14	solute carrier family 22, member 14 [Source:RGD Symbol;Acc:1306470]	2.23449	0.0471324
Fam53a	family with sequence similarity 53, member A [Source:RGD Symbol;Acc:1563315]	1.39087	0.0480963
Pcgf6	polycomb group ring finger 6 [Source:RGD Symbol;Acc:1306904]	1.39738	0.0482385
Cep295	centrosomal protein 295 [Source:RGD Symbol;Acc:1311723]	1.37768	0.0485365
Gstcd	glutathione S-transferase, C-terminal domain containing [Source:RGD Symbol;Acc:1311822]	1.46789	0.0485365
AC135285.4		4.70983	0.0486672
Usp36	ubiquitin specific peptidase 36 [Source:RGD Symbol;Acc:1309937]	1.37349	0.0488832
Atf1	activating transcription factor 1 [Source:RGD Symbol;Acc:1307360]	1.37766	0.0490923
Mtx3	metaxin 3 [Source:RGD Symbol;Acc:1583002]	1.40358	0.049191
Dfna5	deafness, autosomal dominant 5 (human) [Source:RGD Symbol;Acc:727871]	1.50505	0.0492637
Trmt13	tRNA methyltransferase 13 homolog (S. cerevisiae) [Source:RGD Symbol;Acc:1565211]	1.38873	0.0492637
Olfml2b	olfactomedin-like 2B [Source:RGD Symbol;Acc:1309257]	1.48548	0.0496958
LOC100911417	ATP synthase subunit b, mitochondrial-like [Source:RGD Symbol;Acc:6493308]	1.77199	0.0496958
Nup188	nucleoporin 188 [Source:RGD Symbol;Acc:1306022]	1.38783	0.0496958
Pank2	pantothenate kinase 2 [Source:RGD Symbol;Acc:1305169]	1.37151	0.0496958
Arhgef37	Rho guanine nucleotide exchange factor (GEF) 37 [Source:RGD Symbol;Acc:1560471]	1.40525	0.0496958
Tcte3	t-complex-associated testis expressed 3 [Source:RGD Symbol;Acc:1310947]	1.98286	0.0497186
Sgpl1	sphingosine-1-phosphate lyase 1 [Source:RGD Symbol;Acc:628599]	1.37689	0.0497468
Pnpla7	patatin-like phospholipase domain containing 7 [Source:RGD Symbol;Acc:708466]	1.38914	0.0499769

## Sheet: Ventral Coc-Coc vs Sal-Coc
Associated Gene Name	Description	Fold Change	padj (BH)
Dgkh	diacylglycerol kinase, eta [Source:RGD Symbol;Acc:1561955]	2.69187	1.38037e-11
Zbtb20	zinc finger and BTB domain containing 20 [Source:RGD Symbol;Acc:1560387]	2.57393	1.63561e-08
Lrp1b	low density lipoprotein receptor-related protein 1B [Source:RGD Symbol;Acc:1306160]	2.69287	3.66169e-06
Fgf2	fibroblast growth factor 2 [Source:RGD Symbol;Acc:2609]	1.96263	1.028e-05
Rfx3	regulatory factor X, 3 (influences HLA class II expression) [Source:RGD Symbol;Acc:1307779]	1.82642	1.71087e-05
Zbtb37	zinc finger and BTB domain containing 37 [Source:RGD Symbol;Acc:1308731]	2.78227	0.000625698
Ubn2	ubinuclein 2 [Source:RGD Symbol;Acc:1310722]	1.90449	0.000776636
Nefm	neurofilament, medium polypeptide [Source:RGD Symbol;Acc:3160]	0.60976	0.000898277
Cacna1e	calcium channel, voltage-dependent, R type, alpha 1E subunit [Source:RGD Symbol;Acc:2246]	1.64615	0.00169564
Ago3	argonaute RISC catalytic component 3 [Source:RGD Symbol;Acc:1309163]	2.51284	0.00237895
Nts	neurotensin [Source:RGD Symbol;Acc:621612]	0.615862	0.00262073
Lyst	lysosomal trafficking regulator [Source:MGI Symbol;Acc:MGI:107448]	1.63364	0.00420483
Zfp871	zinc finger protein 871 [Source:MGI Symbol;Acc:MGI:1921793]	1.66139	0.00437815
Scai	suppressor of cancer cell invasion [Source:RGD Symbol;Acc:1594720]	1.7768	0.00708346
Birc6	baculoviral IAP repeat-containing 6 [Source:RGD Symbol;Acc:1307247]	1.56081	0.00739714
Taok1	TAO kinase 1 [Source:RGD Symbol;Acc:708455]	1.55424	0.0100976
Elavl2	ELAV like neuron-specific RNA binding protein 2 [Source:RGD Symbol;Acc:628611]	0.609479	0.0101648
Vps13a	vacuolar protein sorting 13 homolog A (S. cerevisiae) [Source:RGD Symbol;Acc:1311340]	1.65693	0.0103397
Grm3	glutamate receptor, metabotropic 3 [Source:RGD Symbol;Acc:2744]	1.63631	0.0136838
LOC100912852	disks large homolog 5-like [Source:RGD Symbol;Acc:6485354]	0.59302	0.0146846
Pvalb	parvalbumin [Source:RGD Symbol;Acc:3457]	0.596874	0.0229749
Adra2b	adrenoceptor alpha 2B [Source:RGD Symbol;Acc:2057]	0.501627	0.0229749
AABR07042733.1		1.73317	0.0229749
Lrrc7	leucine rich repeat containing 7 [Source:RGD Symbol;Acc:708527]	1.50214	0.0355631
Sstr3	somatostatin receptor 3 [Source:RGD Symbol;Acc:620308]	0.440006	0.0361425
Glra2	glycine receptor, alpha 2 [Source:RGD Symbol;Acc:2705]	0.585038	0.0482745
Grin2b	glutamate receptor, ionotropic, N-methyl D-aspartate 2B [Source:RGD Symbol;Acc:2738]	1.61952	0.0482745

## Sheet: Dorsal Coc-Coc vs Sal-Coc
Associated Gene Name	Description	Fold Change	padj (BH)
Lrp1b	low density lipoprotein receptor-related protein 1B [Source:RGD Symbol;Acc:1306160]	0.581475	2.07377e-06
L3mbtl1	l(3)mbt-like 1 (Drosophila) [Source:RGD Symbol;Acc:1307316]	1.52182	0.02104

## Sheet: Dorsal Sal-Coc vs Sal-Sal
Associated Gene Name	Description	Fold Change	padj (BH)
Wfs1	Wolfram syndrome 1 (wolframin) [Source:RGD Symbol;Acc:68954]	1.58563	0.000249475
Mthfd1l	methylenetetrahydrofolate dehydrogenase (NADP+ dependent) 1-like [Source:RGD Symbol;Acc:1307311]	1.54645	0.000672317
Acat1	acetyl-CoA acetyltransferase 1 [Source:RGD Symbol;Acc:2016]	1.22808	0.00311378
Mir22	microRNA 22 [Source:RGD Symbol;Acc:2325597]	2.00595	0.00567616
Lrp1b	low density lipoprotein receptor-related protein 1B [Source:RGD Symbol;Acc:1306160]	1.44965	0.00737271
Ciart	circadian associated repressor of transcription [Source:RGD Symbol;Acc:1566380]	1.67179	0.00773579
Pcdh11x	protocadherin 11 X-linked [Source:RGD Symbol;Acc:1562864]	1.43302	0.0221943
Psap	prosaposin [Source:RGD Symbol;Acc:3423]	1.15707	0.0325502
Vps13a	vacuolar protein sorting 13 homolog A (S. cerevisiae) [Source:RGD Symbol;Acc:1311340]	1.29184	0.0330543
Aldh7a1	aldehyde dehydrogenase 7 family, member A1 [Source:RGD Symbol;Acc:1308614]	1.20845	0.0408878
Pdzd2	PDZ domain containing 2 [Source:RGD Symbol;Acc:619958]	1.31909	0.046863
Ptprb	protein tyrosine phosphatase, receptor type, B [Source:RGD Symbol;Acc:1305922]	1.50264	0.0469294
Ltk	leukocyte receptor tyrosine kinase [Source:RGD Symbol;Acc:1309323]	0.585655	1.27483e-05
Hspb1	heat shock protein B1 [Source:RGD Symbol;Acc:61306]	0.324738	6.74194e-05
Tnfrsf25	tumor necrosis factor receptor superfamily, member 25 [Source:RGD Symbol;Acc:1598206]	0.266315	6.75585e-05
LOC300308	similar to hypothetical protein 4930509O22 [Source:RGD Symbol;Acc:1359716]	0.3824	0.000249475
AABR07029204.1		0.581899	0.000443918
Fhod1	formin homology 2 domain containing 1 [Source:RGD Symbol;Acc:1589776]	0.604575	0.000779729
Hspa1b	heat shock protein 1B [Source:RGD Symbol;Acc:2840]	0.102396	0.00259887
Col11a2	collagen, type XI, alpha 2 [Source:RGD Symbol;Acc:2373]	0.660755	0.00273202
L3mbtl1	l(3)mbt-like 1 (Drosophila) [Source:RGD Symbol;Acc:1307316]	0.653657	0.00311378
Dennd6b	DENN/MADD domain containing 6B [Source:RGD Symbol;Acc:1308012]	0.756795	0.00311378
Nptx2	neuronal pentraxin II [Source:RGD Symbol;Acc:1309447]	0.642598	0.00408141
Mrvi1	murine retrovirus integration site 1 homolog [Source:RGD Symbol;Acc:1309828]	0.520971	0.00408141
Ell2	elongation factor RNA polymerase II 2 [Source:RGD Symbol;Acc:1309296]	0.727084	0.00408141
Pik3c2b	phosphatidylinositol-4-phosphate 3-kinase, catalytic subunit type 2 beta [Source:RGD Symbol;Acc:1306541]	0.772384	0.00411905
Sh3bp1	SH3-domain binding protein 1 [Source:RGD Symbol;Acc:1306275]	0.721038	0.00681985
Dok3	docking protein 3 [Source:RGD Symbol;Acc:1311840]	0.534441	0.00681985
Prrt1	proline-rich transmembrane protein 1 [Source:RGD Symbol;Acc:1359348]	0.766299	0.00773579
Muc6	mucin 6, oligomeric mucus/gel-forming [Source:RGD Symbol;Acc:628826]	0.418952	0.00785778
Grin2c	glutamate receptor, ionotropic, N-methyl D-aspartate 2C [Source:RGD Symbol;Acc:2739]	0.774575	0.00860088
Clk4	CDC-like kinase 4 [Source:RGD Symbol;Acc:1310274]	0.722105	0.00860088
Fcho1	FCH domain only 1 [Source:RGD Symbol;Acc:1307683]	0.699505	0.00860088
Irf3	interferon regulatory factor 3 [Source:RGD Symbol;Acc:1549774]	0.742231	0.00874257
AABR07032237.1		0.417901	0.00928301
Trpm4	transient receptor potential cation channel, subfamily M, member 4 [Source:RGD Symbol;Acc:620244]	0.478321	0.010277
Nav2	neuron navigator 2 [Source:RGD Symbol;Acc:619778]	0.766383	0.0160582
Ahsa2	AHA1, activator of heat shock protein ATPase 2 [Source:RGD Symbol;Acc:1307171]	0.655541	0.0160582
Atxn2l	ataxin 2-like [Source:RGD Symbol;Acc:1565868]	0.797802	0.0167082
Kcnj14	potassium channel, inwardly rectifying subfamily J, member 14 [Source:RGD Symbol;Acc:628872]	0.717719	0.0167082
Zfp958	zinc finger protein 958 [Source:RGD Symbol;Acc:2311392]	0.618815	0.0171743
Mss51	MSS51 mitochondrial translational activator [Source:RGD Symbol;Acc:1309408]	0.559084	0.0194983
Gnb3	guanine nucleotide binding protein (G protein), beta polypeptide 3 [Source:RGD Symbol;Acc:708344]	0.463818	0.0224903
Zmynd10	zinc finger, MYND-type containing 10 [Source:RGD Symbol;Acc:1303250]	0.766831	0.0242401
Adam11	ADAM metallopeptidase domain 11 [Source:RGD Symbol;Acc:1307515]	0.659175	0.0256613
Vps9d1	VPS9 domain containing 1 [Source:RGD Symbol;Acc:1565149]	0.713469	0.0260487
Suv420h2	suppressor of variegation 4-20 homolog 2 (Drosophila) [Source:RGD Symbol;Acc:1305226]	0.714925	0.0290463
Trafd1	TRAF type zinc finger domain containing 1 [Source:RGD Symbol;Acc:620171]	0.765766	0.0304266
Arntl	aryl hydrocarbon receptor nuclear translocator-like [Source:RGD Symbol;Acc:62003]	0.745466	0.0304266
Dot1l	DOT1-like histone H3K79 methyltransferase [Source:RGD Symbol;Acc:1306644]	0.759098	0.0312768
Ybx2	Y box binding protein 2 [Source:RGD Symbol;Acc:1305068]	0.57079	0.031327
Noc2l	NOC2-like nucleolar associated transcriptional repressor [Source:RGD Symbol;Acc:1309387]	0.824085	0.031327
Scube2	signal peptide, CUB domain, EGF-like 2 [Source:RGD Symbol;Acc:1563998]	0.48122	0.0330543
Snhg11	small nucleolar RNA host gene 11 [Source:RGD Symbol;Acc:1563912]	0.667726	0.0330543
AABR07065531.5		0.702486	0.0405255
Ap1g2	adaptor-related protein complex 1, gamma 2 subunit [Source:RGD Symbol;Acc:2324507]	0.743856	0.0408878
AABR07065531.1		0.682408	0.0408878
Pdlim3	PDZ and LIM domain 3 [Source:RGD Symbol;Acc:620427]	0.662297	0.0410861
Itga8	integrin, alpha 8 [Source:RGD Symbol;Acc:621634]	0.64145	0.0432271
Tnxb	Tenascin XB	0.705361	0.0464296

## Sheet: Dorsal Coc-Coc vs Sal-Sal
Associated Gene Name	Description	Fold Change	padj (BH)
Ciart	circadian associated repressor of transcription [Source:RGD Symbol;Acc:1566380]	2.12769	7.50332e-07
Ifnlr1	interferon, lambda receptor 1 [Source:RGD Symbol;Acc:1562689]	2.51728	0.00127528
Mthfd1l	methylenetetrahydrofolate dehydrogenase (NADP+ dependent) 1-like [Source:RGD Symbol;Acc:1307311]	1.50494	0.00255469
Peli2	pellino E3 ubiquitin protein ligase family member 2 [Source:RGD Symbol;Acc:1565884]	1.38765	0.00597374
Cnn3	calponin 3, acidic [Source:RGD Symbol;Acc:71044]	1.23705	0.0181885
Tecta	tectorin alpha [Source:RGD Symbol;Acc:1309824]	2.88995	0.0322571
Arntl	aryl hydrocarbon receptor nuclear translocator-like [Source:RGD Symbol;Acc:62003]	0.586136	1.96972e-08
Hspb1	heat shock protein B1 [Source:RGD Symbol;Acc:61306]	0.326194	4.12782e-05
Hspa1b	heat shock protein 1B [Source:RGD Symbol;Acc:2840]	0.063595	8.7003e-05
Pdlim3	PDZ and LIM domain 3 [Source:RGD Symbol;Acc:620427]	0.567024	0.000632957
Muc6	mucin 6, oligomeric mucus/gel-forming [Source:RGD Symbol;Acc:628826]	0.36907	0.0012775
Btbd8	BTB (POZ) domain containing 8 [Source:RGD Symbol;Acc:2321418]	0.66091	0.00157754
LOC689986	hypothetical protein LOC689986 [Source:RGD Symbol;Acc:1586315]	0.665357	0.00435771
Ell2	elongation factor RNA polymerase II 2 [Source:RGD Symbol;Acc:1309296]	0.729184	0.00615912
Sh3bp1	SH3-domain binding protein 1 [Source:RGD Symbol;Acc:1306275]	0.717045	0.00659323
Sik2	salt inducible kinase 2 [Source:MGI Symbol;Acc:MGI:2445031]	0.651863	0.0111074
Myo5c	myosin VC [Source:RGD Symbol;Acc:1309994]	0.541035	0.0114495
Hsp90b1	heat shock protein 90, beta, member 1 [Source:RGD Symbol;Acc:1310482]	0.799878	0.0142491
Tnnc2	troponin C type 2 (fast) [Source:RGD Symbol;Acc:1311973]	0.556274	0.0156411
Hspa5	heat shock protein 5 [Source:RGD Symbol;Acc:2843]	0.706882	0.0176054
Nexn	nexilin (F actin binding protein) [Source:RGD Symbol;Acc:708354]	0.720139	0.0194607
Ltk	leukocyte receptor tyrosine kinase [Source:RGD Symbol;Acc:1309323]	0.698467	0.0232424
Fhod1	formin homology 2 domain containing 1 [Source:RGD Symbol;Acc:1589776]	0.674645	0.0378118
Fosb	FBJ osteosarcoma oncogene B [Source:RGD Symbol;Acc:1308198]	0.482633	0.0392477
