# Supplementary material for: Translational study of the whole transcriptome in rats and genetic polymorphisms in humans identifies LRP1B and VPS13A as key genes involved in tolerance to cocaine-induced motor disturbances
Source: Transl Psychiatry. 2020 Nov 6;10:381. doi: 10.1038/s41398-020-01050-7 (PMC7648099; doi:10.1038/s41398-020-01050-7)
Supplement: Supplementary file 10 — Supplementary Table 5 [file 41398_2020_1050_MOESM10_ESM.xlsx]

## Sheet: Supl Tab5
CHROM	POS	SNP (rsID)	Gene	A2	A1	N	P-value
							CIH	CIS
1	36450565	rs614235	AGO3	G	A	223	0.470772	0.119954
1	36532316	rs491603	AGO3	G	A	225	0.453378	0.151312
1	70047731	rs1245060	LRRC7	G	A	225	0.273982	0.861317
1	70063259	rs4650296	LRRC7	A	G	225	0.437654	0.812096
1	70074131	rs1749504	LRRC7	A	G	224	0.483205	0.704669
1	70084797	rs11809230	LRRC7	G	A	225	0.925807	0.931906
1	70097256	rs6662257	LRRC7	G	A	225	0.172217	0.670701
1	70097708	rs2066296	LRRC7	A	C	225	0.186168	0.908127
1	70116825	rs7515290	LRRC7	A	G	224	0.994288	0.152754
1	70117404	rs1024268	LRRC7	G	A	225	0.661816	0.751391
1	70124742	rs227114	LRRC7	A	G	225	0.723639	0.342896
1	70124891	rs227115	LRRC7	G	A	225	0.580053	0.522195
1	70143124	rs12118129	LRRC7	G	A	225	0.456712	0.518729
1	70154441	rs1417437	LRRC7	G	A	224	0.698223	0.518319
1	70154480	rs17325299	LRRC7	G	A	225	0.185501	0.964799
1	70155099	rs17131017	LRRC7	A	G	225	0.978421	0.366067
1	70164686	rs1740900	LRRC7	A	C	225	0.168151	0.616124
1	70176245	rs1740909	LRRC7	A	C	225	0.079221	0.255902
1	70207079	rs10889850	LRRC7	C	A	225	0.51464	0.460078
1	70221562	rs11209536	LRRC7	G	A	225	0.145552	0.838841
1	70223922	rs6424593	LRRC7	A	G	225	0.951762	0.397044
1	70225340	rs7523521	LRRC7	A	G	225	0.181993	0.558572
1	70248115	rs7520521	LRRC7	A	G	225	0.961867	0.687373
1	70263007	rs6681847	LRRC7	G	A	225	0.47425	0.631877
1	70272063	rs12028771	LRRC7	A	G	225	0.0734277	0.346787
1	70279860	rs1913268	LRRC7	A	G	225	0.267657	0.879502
1	70297993	rs11209552	LRRC7	G	A	225	0.309392	0.251435
1	70297993	rs11209552	LRRC7	G	A	225	0.309392	0.251435
1	70335682	rs2226284	LRRC7	A	G	225	0.879485	0.531458
1	70343674	rs4623650	LRRC7	G	A	225	0.600529	0.84132
1	70363601	rs6663915	LRRC7	G	A	225	0.813509	0.449602
1	70363647	rs6424609	LRRC7	G	A	225	0.59805	0.920363
1	70382196		LRRC7	A	G	225	0.813509	0.449602
1	70450024	rs12048343	LRRC7	A	G	225	0.265053	0.641554
1	70501140	rs17097511	LRRC7	A	G	225	0.013947	0.393988
1	70541127	rs616511	LRRC7	A	G	225	0.27425	0.388761
1	70543349	rs10493471	LRRC7	A	G	225	0.367453	0.701154
1	70558599	rs12033206	LRRC7	G	A	225	0.0893183	0.170679
1	70565386	rs826900	LRRC7	A	G	225	0.0508033	0.46796
1	70580058	rs17131215	LRRC7	G	A	225	0.445715	0.856439
1	70587360	rs641909	LRRC7	A	G	225	0.06874	0.330914
1	70596535	rs6424382	LRRC7	A	G	225	0.123916	0.367437
1	173863499	rs4652328	ZBTB37	G	A	225	0.925924	0.14366
1	181384078		CACNA1E	A	C	225	0.115919	0.392227
1	181393238	rs6696547	CACNA1E	A	G	225	0.344833	0.956572
1	181397134	rs601354	CACNA1E	G	A	224	0.206074	0.752232
1	181412487	rs3845431	CACNA1E	G	A	225	0.735004	0.7376
1	181419678	rs588789	CACNA1E	A	G	225	0.84886	0.716598
1	181433468	rs6424813	CACNA1E	G	A	225	0.81364	0.222949
1	181456700	rs553042	CACNA1E	A	G	225	0.238369	0.0975809
1	181476430	rs4652661	CACNA1E	G	A	225	0.755295	0.734812
1	181483786	rs681271	CACNA1E	A	G	225	0.951762	0.785641
1	181490018	rs12402123	CACNA1E	G	A	225	0.605036	0.185876
1	181500324	rs625226	CACNA1E	A	G	225	0.0995162	0.653862
1	181506017	rs6424814	CACNA1E	A	G	225	0.0563013	0.88581
1	181519521	rs10910955	CACNA1E	G	A	225	0.0481244	0.898381
1	181525755	rs2332429	CACNA1E	A	G	225	0.470687	0.0248914
1	181534435	rs1953690	CACNA1E	G	A	225	0.73327	0.551814
1	181541159	rs10797730	CACNA1E	G	A	225	0.450462	0.668704
1	181545037	rs7511748	CACNA1E	A	C	225	0.361832	0.0300365
1	181545124	rs12135959	CACNA1E	A	G	225	0.334973	0.179823
1	181590858	rs199950	CACNA1E	A	G	225	0.633948	0.748695
1	181596223	rs6691980	CACNA1E	G	A	225	0.687712	0.314582
1	181609567	rs3845439	CACNA1E	G	A	225	0.941766	0.534812
1	181614143	rs6675785	CACNA1E	A	G	225	0.815014	0.623217
1	181638511	rs3820260	CACNA1E	G	A	225	0.763555	0.586415
1	181653111	rs10910979	CACNA1E	G	A	225	0.621486	0.752432
1	181672682	rs7513540	CACNA1E	C	A	225	0.653919	0.459366
1	181704788	rs7418539	CACNA1E	C	A	225	0.548758	0.903365
1	181712290	rs3767000	CACNA1E	G	A	225	0.234681	0.266752
1	181712376	rs3767001	CACNA1E	G	A	225	0.127382	0.20585
1	181716658	rs3767003	CACNA1E	A	G	225	0.381614	0.487745
1	181736189	rs697259	CACNA1E	A	G	225	0.648708	0.442454
1	181741301	rs199930	CACNA1E	G	A	225	0.632707	0.67511
1	181754803	rs473200	CACNA1E	G	A	225	0.607058	0.401485
1	181759657	rs704326	CACNA1E	G	A	225	0.977913	0.238717
1	181759657	rs704326	CACNA1E	G	A	225	0.977913	0.238717
1	235849939	rs7545788	LYST	G	A	225	0.614445	0.884012
1	235883125	rs12074371	LYST	C	A	225	0.448195	0.555186
1	235890096	rs2208384	LYST	G	A	223	0.504161	0.192685
1	235909485	rs10926565	LYST	A	G	225	0.840862	0.133819
1	235945294	rs6696123	LYST	A	G	225	0.45934	0.5808
1	235988566	rs2474929	LYST	G	A	225	0.801187	0.422335
1	235994867	rs3820555	LYST	G	A	224	0.370283	0.601605
1	236044714	rs2385029	LYST	A	G	225	0.679631	0.658294
2	32597234	rs4952262	BIRC6	A	G	221	0.0647027	0.106423
2	32661543	rs12992095	BIRC6	C	A	225	0.776698	0.212355
2	32666137	rs13409142	BIRC6	A	G	225	0.634603	0.926218
2	32713706		BIRC6	T	A	223	0.169321	0.804166
2	32751182	rs11683905	BIRC6	A	C	224	0.186814	0.601718
2	32758353	rs2710628	BIRC6	A	C	225	0.192132	0.235089
2	32775984	rs2243844	BIRC6	C	A	225	0.129501	0.127809
2	140989843	rs1047874	LRP1B	G	A	225	0.442906	0.399219
2	141000302	rs16843644	LRP1B	C	A	225	0.413854	0.76265
2	141005223	rs17385521	LRP1B	A	C	225	0.903833	0.320673
2	141023643	rs10469593	LRP1B	A	G	225	0.0603849	0.962285
2	141024545	rs16843732	LRP1B	G	A	225	0.320312	0.916534
2	141040236	rs2171322	LRP1B	G	A	225	0.00777551	0.785893
2	141043913	rs1486969	LRP1B	A	G	225	0.519679	0.567246
2	141056799		LRP1B	A	C	225	0.0576119	0.531602
2	141060408	rs12692042	LRP1B	G	A	225	0.267228	0.334313
2	141083159	rs654051	LRP1B	C	A	225	0.00506217	0.925917
2	141084395	rs11894060	LRP1B	A	C	223	0.381808	0.863119
2	141096291		LRP1B	A	C	225	0.0439486	0.925891
2	141098446	rs600802	LRP1B	A	G	225	0.142201	0.989125
2	141101864	rs13002228	LRP1B	A	G	225	0.14026	0.835839
2	141130097	rs2931465	LRP1B	G	A	225	0.304619	0.846629
2	141190436	rs11897270	LRP1B	G	A	225	0.283988	0.195095
2	141194627	rs17387292	LRP1B	A	G	225	0.0679947	0.553309
2	141197873	rs1518444	LRP1B	G	A	225	0.604734	0.756449
2	141202644	rs7420069	LRP1B	G	A	225	0.820294	0.0858854
2	141253408	rs11683334	LRP1B	A	G	225	0.76774	0.779499
2	141269323	rs6430904	LRP1B	C	A	225	0.617911	0.876004
2	141270001	rs1463614	LRP1B	A	C	225	0.426812	0.994961
2	141274576	rs4954672	LRP1B	G	A	225	0.653054	0.857414
2	141281486	rs6715219	LRP1B	C	A	221	0.162994	0.859841
2	141287873	rs1485848	LRP1B	A	G	225	0.784031	0.745329
2	141298467	rs6729619	LRP1B	A	C	225	0.846478	0.748551
2	141300595	rs6430913	LRP1B	G	A	225	0.947051	0.959082
2	141307263	rs6430918	LRP1B	A	G	224	0.744117	0.902422
2	141331966	rs11686165	LRP1B	A	G	225	0.241358	0.302854
2	141334108	rs10496849	LRP1B	C	A	225	0.830899	0.916519
2	141334737	rs6732761	LRP1B	A	C	225	0.441821	0.519397
2	141336597	rs10170926	LRP1B	G	A	225	0.82085	0.602
2	141340626	rs1564933	LRP1B	A	C	225	0.474522	0.620685
2	141348478	rs6752743	LRP1B	G	A	224	0.636899	0.813743
2	141350100	rs511625	LRP1B	G	A	223	0.127323	0.985387
2	141361747	rs1441468	LRP1B	A	G	225	0.524964	0.755141
2	141361994	rs16844322	LRP1B	A	G	225	0.908893	0.938145
2	141362058		LRP1B	A	C	225	0.501774	0.222307
2	141363377	rs12470296	LRP1B	C	A	225	0.0224064	0.0985192
2	141363453	rs502443	LRP1B	A	G	225	0.0668304	0.923789
2	141365171	rs10153880	LRP1B	A	G	225	0.591083	0.938218
2	141369826	rs544510	LRP1B	A	G	225	0.57515	0.956767
2	141370160	rs531021	LRP1B	G	A	223	0.454266	0.5455
2	141391918	rs506281	LRP1B	C	A	225	0.679852	0.20968
2	141399837	rs1564934	LRP1B	A	C	225	0.354843	0.314297
2	141407182	rs6709373	LRP1B	A	C	225	0.412603	0.86852
2	141419779	rs552747	LRP1B	A	C	221	0.620115	0.288922
2	141423316	rs1441470	LRP1B	G	A	225	0.256385	0.309178
2	141426726	rs16844450	LRP1B	A	G	225	0.212188	0.0596314
2	141471725	rs6746848	LRP1B	A	C	218	0.730792	0.409971
2	141495311	rs10439180	LRP1B	A	G	225	0.42616	0.403487
2	141496596	rs288125	LRP1B	C	A	225	0.176349	0.402554
2	141504719	rs387927	LRP1B	G	A	225	0.906987	0.649051
2	141525130	rs6738178	LRP1B	G	A	225	0.67718	0.903085
2	141526325	rs6727622	LRP1B	A	G	225	0.63445	0.853978
2	141532786	rs9287300	LRP1B	G	A	225	0.805126	0.733564
2	141533662		LRP1B	G	A	225	0.986075	0.933426
2	141536876	rs13030928	LRP1B	G	A	225	0.507739	0.898988
2	141537758	rs12691568	LRP1B	A	C	225	0.0702003	0.947346
2	141560538	rs7606602	LRP1B	G	A	225	0.452158	0.550285
2	141562876		LRP1B	A	G	224	0.731798	0.270441
2	141570937	rs3828265	LRP1B	A	C	225	0.617544	0.808841
2	141582377	rs1429328	LRP1B	C	A	225	0.967797	0.431158
2	141623459	rs6429850	LRP1B	A	G	225	0.50456	0.929256
2	141627898	rs13416050	LRP1B	A	G	225	0.57185	0.835896
2	141639645	rs10496858	LRP1B	A	G	225	0.592471	0.95243
2	141659527	rs1549709	LRP1B	G	A	225	0.632445	0.502933
2	141668678	rs10496859	LRP1B	C	A	225	0.622864	0.541955
2	141674190	rs1429343	LRP1B	A	G	225	0.42555	0.539503
2	141677631	rs7562670	LRP1B	A	G	225	0.0539019	0.694228
2	141679030		LRP1B	G	A	223	0.431886	0.614209
2	141689095	rs10166782	LRP1B	A	G	225	0.802009	0.798952
2	141690863	rs10928079	LRP1B	G	A	225	0.264259	0.794191
2	141707610	rs6719711	LRP1B	A	G	225	0.556629	0.510663
2	141707868		LRP1B	C	A	224	0.692767	0.385554
2	141709406	rs1991540	LRP1B	A	C	225	0.264259	0.794191
2	141717646	rs13016717	LRP1B	A	G	224	0.100194	0.590084
2	141721142		LRP1B	A	T	224	0.396293	0.0777728
2	141721159	rs10928082	LRP1B	G	A	225	0.321388	0.0851096
2	141722532	rs16845035	LRP1B	C	A	225	0.322206	0.477923
2	141731683	rs980288	LRP1B	A	G	225	0.27438	0.0138001
2	141752588	rs2380919	LRP1B	G	A	225	0.885777	0.0555826
2	141754683	rs12623323	LRP1B	A	G	225	0.487804	0.160752
2	141757246	rs1474407	LRP1B	G	A	224	0.33403	0.52194
2	141764693	rs13012143	LRP1B	G	A	224	0.196876	0.842875
2	141771962	rs6758426	LRP1B	A	G	224	0.828379	0.481948
2	141779955	rs6429856	LRP1B	A	G	225	0.83286	0.0164022
2	141790694		LRP1B	A	G	225	0.89223	0.0216264
2	141795269		LRP1B	A	C	225	0.960595	0.177388
2	141795620		LRP1B	G	A	225	0.379425	0.302587
2	141796256	rs10202342	LRP1B	G	A	223	0.495883	0.140867
2	141799879	rs2091302	LRP1B	A	G	225	0.20336	0.275717
2	141801011	rs7603711	LRP1B	G	A	223	0.546422	0.445676
2	141803602	rs7594687	LRP1B	A	G	225	0.383945	0.578653
2	141823300	rs4954875	LRP1B	G	A	225	0.875927	0.702969
2	141824403	rs1473662	LRP1B	A	G	224	0.115342	0.588883
2	141840541	rs1474408	LRP1B	A	C	224	0.878241	0.251919
2	141841860	rs2140872	LRP1B	G	A	225	0.597248	0.122202
2	141841920	rs2049480	LRP1B	G	A	225	0.749606	0.367141
2	141847207	rs7573798	LRP1B	A	G	225	0.501752	0.680627
2	141857090	rs12996731	LRP1B	A	G	225	0.898829	0.849462
2	141863233	rs12623287	LRP1B	A	G	223	0.79126	0.991857
2	141867448	rs1922704	LRP1B	A	G	225	0.662983	0.987162
2	141872505	rs1922697	LRP1B	G	A	225	0.659636	0.788592
2	141877890	rs1882637	LRP1B	A	G	225	0.624807	0.918156
2	141891149	rs13002102	LRP1B	A	G	223	0.54704	0.71898
2	141893894	rs12476507	LRP1B	A	G	225	0.594015	0.221462
2	141929225	rs1249458	LRP1B	G	A	225	0.86841	0.274078
2	141932472	rs1714259	LRP1B	G	A	225	0.955222	0.0419535
2	141942235	rs7424161	LRP1B	A	G	225	0.693435	0.0615343
2	141955000	rs17592904	LRP1B	G	A	225	0.628625	0.0957434
2	141958235	rs1401311	LRP1B	A	C	225	0.236474	0.010453
2	141962644	rs971251	LRP1B	A	G	224	0.547581	0.198454
2	141967308	rs300353	LRP1B	G	A	225	0.16667	0.133226
2	141997870	rs1401308	LRP1B	C	A	225	0.121002	0.514327
2	142006135	rs1521108	LRP1B	A	C	225	0.41075	0.742968
2	142006662	rs9287315	LRP1B	C	A	225	0.551148	0.0052306
2	142010268	rs418443	LRP1B	G	A	225	0.364613	0.732263
2	142013695	rs2714211	LRP1B	G	A	225	0.30359	0.260847
2	142014406	rs373908	LRP1B	A	G	225	0.106366	0.549682
2	142018926	rs969575	LRP1B	A	C	225	0.362508	0.0646256
2	142076913	rs16845771	LRP1B	A	G	219	0.178305	0.618793
2	142077946		LRP1B	A	G	225	0.643183	0.366167
2	142092565	rs2683854	LRP1B	G	A	225	0.00130769	0.197816
2	142102998	rs2714217	LRP1B	C	A	225	0.00353375	0.0319975
2	142108997	rs2683824	LRP1B	A	G	225	0.00140234	0.0444259
2	142109239		LRP1B	A	C	225	0.00214037	0.0719132
2	142116085	rs2683834	LRP1B	A	G	225	0.00151927	0.0381235
2	142134407	rs10208287	LRP1B	A	G	223	0.115845	0.796896
2	142148511	rs7560169	LRP1B	G	A	225	0.0359608	0.160108
2	142149328	rs4245855	LRP1B	A	G	225	0.0449606	0.0253767
2	142179191	rs12468848	LRP1B	G	A	225	0.580894	0.35589
2	142188957	rs4507038	LRP1B	G	A	225	0.0961132	0.59348
2	142194933	rs6726240	LRP1B	A	G	225	0.725993	0.873995
2	142196011	rs10185384	LRP1B	A	G	225	0.153242	0.926588
2	142199346	rs4309525	LRP1B	C	A	225	0.111303	0.683042
2	142208793	rs13029426	LRP1B	G	A	225	0.7085	0.0560134
2	142216767	rs7605083	LRP1B	A	G	224	0.595619	0.0021118
2	142219810	rs6429882	LRP1B	A	G	225	0.508309	0.153981
2	142222972	rs4456644	LRP1B	G	A	225	0.0909133	0.222125
2	142226832	rs6719026	LRP1B	G	A	225	0.124971	0.14365
2	142231898	rs13030335	LRP1B	G	A	225	0.0922325	0.851704
2	142238800	rs10173806	LRP1B	G	A	225	0.116986	0.363717
2	142245947	rs10496882	LRP1B	G	A	225	0.0855743	0.340112
2	142266867	rs4954914	LRP1B	A	G	225	0.975793	0.508453
2	142268997	rs16846362	LRP1B	G	A	225	0.600018	0.996639
2	142285767	rs10496885	LRP1B	G	A	225	0.637935	0.0947262
2	142287827	rs1483141	LRP1B	A	C	222	0.0210421	0.479785
2	142292571	rs1483137	LRP1B	A	G	225	0.0196436	0.103198
2	142302196	rs6719851	LRP1B	G	A	225	0.689439	0.211139
2	142302920	rs2890615	LRP1B	A	C	225	0.0255644	0.682914
2	142336104	rs4363973	LRP1B	G	A	225	0.00202125	0.0051038
2	142346445	rs12612624	LRP1B	G	A	225	0.00799157	0.661296
2	142358209	rs7575223	LRP1B	C	A	225	0.56478	0.0064165
2	142363473	rs16855061	LRP1B	G	A	225	0.12658	0.0016076
2	142374378	rs7568970	LRP1B	A	G	225	0.189769	2.03e-05
2	142375798	rs446401	LRP1B	G	A	225	0.253173	0.256047
2	142381172	rs12992601	LRP1B	A	G	223	0.479514	0.586388
2	142386991	rs1370324	LRP1B	A	G	225	0.906218	0.777106
2	142398540	rs6751890	LRP1B	G	A	225	0.398416	0.534683
2	142408609	rs1437352	LRP1B	A	G	225	0.605937	0.696755
2	142440110	rs1437351	LRP1B	A	C	225	0.469932	0.626589
2	142446465	rs9653179	LRP1B	A	G	225	0.97344	0.121856
2	142456528	rs12613378	LRP1B	A	G	225	0.984757	0.139689
2	142468442	rs1370328	LRP1B	G	A	225	0.151628	0.641723
2	142468592	rs1370327	LRP1B	G	A	225	0.270581	0.270892
2	142471029	rs9677566	LRP1B	G	A	225	0.249909	0.325453
2	142477274	rs1437349	LRP1B	G	A	224	0.379858	0.0212364
2	142481583	rs13016120	LRP1B	A	G	224	0.787024	0.357069
2	142482165	rs12477186	LRP1B	G	A	225	0.66901	0.118027
2	142488678	rs754943	LRP1B	A	G	225	0.244685	0.465967
2	142495019	rs1898422	LRP1B	C	A	225	0.118544	0.607118
2	142509570	rs1437347	LRP1B	G	A	225	0.133669	0.435413
2	142513131	rs10928120	LRP1B	C	A	225	0.484369	0.239004
2	142524373	rs1866024	LRP1B	A	G	225	0.108839	0.487015
2	142530120	rs10928122	LRP1B	C	A	225	0.391936	0.37687
2	142533158	rs16847133	LRP1B	A	G	225	0.0116504	0.524964
2	142533719	rs7558916	LRP1B	A	G	225	0.814245	0.576069
2	142533965	rs7598314	LRP1B	A	G	225	0.167932	0.918131
2	142561219	rs2164698	LRP1B	A	G	225	0.396908	0.655408
2	142562218	rs1009398	LRP1B	G	A	225	0.996225	0.397628
2	142565292	rs972485	LRP1B	G	A	225	0.304029	0.757553
2	142567010	rs974974	LRP1B	A	C	225	0.294752	0.591404
2	142567436	rs16847202	LRP1B	A	C	225	0.252882	0.948358
2	142567910		LRP1B	A	G	225	0.407608	0.887481
2	142576915	rs1465759	LRP1B	A	G	225	0.192708	0.0426751
2	142585975	rs7561165	LRP1B	A	G	224	0.0180467	0.636332
2	142586200	rs352980	LRP1B	A	C	225	0.153269	0.0666008
2	142592560	rs11884813	LRP1B	A	G	224	0.0204888	0.586567
2	142593683	rs352985	LRP1B	A	G	225	0.904726	0.162546
2	142608783	rs10496903	LRP1B	C	A	225	0.57267	0.519168
2	142610271	rs13031421	LRP1B	A	G	225	0.867169	0.692725
2	142624753	rs13007371	LRP1B	G	A	225	0.451841	0.546354
2	142634018	rs2053175	LRP1B	A	G	225	0.407144	0.582969
2	142639313	rs11693445	LRP1B	A	C	225	0.190992	0.443404
2	142646363	rs1991997	LRP1B	A	G	225	0.0263449	0.21037
2	142665064	rs10496907	LRP1B	A	G	225	0.34077	0.93129
2	142668576	rs1529869	LRP1B	G	A	225	0.0555623	0.567236
2	142671167	rs1898018	LRP1B	A	G	224	0.01221	0.402561
2	142707328		LRP1B	A	C	225	0.0636245	0.495216
2	142716216	rs16847729	LRP1B	A	G	222	0.830726	0.791841
2	142739121	rs7564502	LRP1B	A	G	225	0.120224	0.232256
2	142746083	rs7568221	LRP1B	G	A	225	0.721803	0.708505
2	142750477	rs1435609	LRP1B	G	A	225	0.108845	0.988986
2	142754084	rs720755	LRP1B	A	G	225	0.764441	0.320015
2	142776441	rs7597320	LRP1B	A	G	225	0.330682	0.510331
2	142785189	rs13394203	LRP1B	A	G	225	0.837725	0.030671
2	142794718	rs11677303	LRP1B	G	A	225	0.418326	0.802296
2	142819607	rs11688838	LRP1B	G	A	225	0.789988	0.792724
2	142822193	rs7586417	LRP1B	A	G	223	0.234673	0.84323
2	142824137	rs4662219	LRP1B	G	A	225	0.520161	0.539841
2	142831758	rs13396415	LRP1B	A	C	225	0.641695	0.555952
2	142835779	rs1449480	LRP1B	G	A	224	0.251694	0.83174
2	142855291	rs7583748	LRP1B	A	G	221	0.184398	0.861108
2	142856523	rs11680286	LRP1B	A	C	225	0.856507	0.848611
2	142856523	rs11680286	LRP1B	A	C	223	0.9886	0.878408
2	142876051	rs2290140	LRP1B	G	A	224	0.773877	0.567084
2	142878411	rs10193058	LRP1B	G	A	225	0.396187	0.632308
2	142882593	rs10496915	LRP1B	A	C	225	0.693824	0.92816
2	142889154	rs10211565	LRP1B	A	C	225	0.770062	0.207731
3	114072839	rs9871676	ZBTB20	A	C	225	0.684581	0.982438
3	114097441	rs2683792	ZBTB20	A	G	225	0.497036	0.89596
3	114104227	rs9881461	ZBTB20	A	G	225	0.31886	0.863091
3	114112056	rs3957585	ZBTB20	G	A	225	0.327517	0.348865
3	114123929	rs7428451	ZBTB20	A	G	225	0.687086	0.459371
3	114140714	rs2733393	ZBTB20	G	A	224	0.159879	0.731884
3	114150334	rs2722033	ZBTB20	A	G	225	0.513845	0.211595
3	114155161	rs2718430	ZBTB20	G	A	225	0.120587	0.871284
3	114162723	rs9882269	ZBTB20	C	A	225	0.158689	0.703633
3	114170272		ZBTB20	G	A	225	0.0603628	0.199893
3	114171390	rs9883949	ZBTB20	A	G	225	0.399921	0.184844
3	114171947		ZBTB20	C	A	225	0.482358	0.235785
3	114174924	rs9856597	ZBTB20	A	C	225	0.737438	0.742308
3	114183612	rs11921658	ZBTB20	A	G	225	0.936343	0.920291
3	114191863	rs10511334	ZBTB20	A	G	225	0.470402	0.941238
3	114199151	rs2669898	ZBTB20	G	A	225	0.747166	0.519134
3	114221822	rs7643975	ZBTB20	G	A	223	0.571143	0.950927
3	114250796	rs2669885	ZBTB20	A	G	225	0.119064	0.0907759
3	114257298	rs2684290	ZBTB20	C	A	224	0.381411	0.486433
3	114274333	rs7615798	ZBTB20	A	G	225	0.00213691	0.14366
3	114277948		ZBTB20	G	A	225	0.924392	0.0740564
3	114293296	rs11914467	ZBTB20	A	G	224	0.693048	0.271547
3	114313912		ZBTB20	A	G	225	0.785838	0.972251
3	114327437	rs16823002	ZBTB20	A	G	225	0.9481	0.407177
3	114329961	rs6438213	ZBTB20	A	G	225	0.833756	0.57438
3	114341550		ZBTB20	G	A	225	0.670412	0.10618
3	114353168	rs9820958	ZBTB20	G	A	225	0.168772	0.256941
3	114357203	rs1274262	ZBTB20	A	G	225	0.918517	0.856843
3	114362764	rs9841504	ZBTB20	C	G	225	0.457321	0.545215
3	114363740		ZBTB20	A	G	225	0.281398	0.422382
3	114364462		ZBTB20	G	A	225	0.391943	0.261198
3	114454576		ZBTB20	A	G	225	0.983739	0.366958
3	114461208	rs1882289	ZBTB20	A	G	225	0.462981	0.614577
3	114471931	rs2140345	ZBTB20	A	C	225	0.270731	0.486376
3	114478473	rs7648823	ZBTB20	C	A	225	0.779005	0.615342
3	114499741	rs9848625	ZBTB20	A	G	225	0.419123	0.71181
3	114511356		ZBTB20	G	A	225	0.793165	0.47848
3	114530679	rs9289004	ZBTB20	A	G	225	0.65785	0.536606
3	114553234	rs2399510	ZBTB20	A	C	225	0.531052	0.366631
3	114565212		ZBTB20	C	G	225	0.389761	0.484966
3	114565949	rs4146802	ZBTB20	C	A	225	0.472953	0.698322
3	114566709	rs1533931	ZBTB20	A	G	225	0.382158	0.325949
3	114576087	rs6796834	ZBTB20	A	G	225	0.863613	0.264914
3	114585716	rs664244	ZBTB20	G	A	225	0.275329	0.696169
3	114593970	rs1354056	ZBTB20	G	A	225	0.574922	0.817129
3	114611829	rs9817665	ZBTB20	G	A	225	0.138585	0.3317
3	114619212		ZBTB20	C	A	225	0.167921	0.813982
3	114622323	rs4682165	ZBTB20	G	A	225	0.320331	0.436871
3	114743234	rs9825670	ZBTB20	G	A	225	0.660384	0.769722
3	114774962	rs1506024	ZBTB20	G	A	225	0.4605	0.598676
3	114797078	rs2658056	ZBTB20	G	A	225	0.479494	0.926566
3	114812777	rs6768251	ZBTB20	A	G	225	0.607546	0.167235
3	114816735		ZBTB20	G	A	225	0.661816	0.43523
3	114843510	rs6782656	ZBTB20	A	G	225	0.165586	0.632391
3	114864571		ZBTB20	A	G	225	0.833655	0.156475
4	123752017	rs308412	FGF2	A	C	225	0.853156	0.295571
4	123788495	rs7694627	FGF2	A	G	225	0.591227	0.629141
4	123798993	rs17006255	FGF2	A	C	225	0.915987	0.751742
4	123799987	rs10028204	FGF2	G	A	225	0.767486	0.896596
4	123814308		FGF2	G	A	225	0.992926	0.643104
7	86284433	rs802432	GRM3	A	G	225	0.204988	0.427518
7	86293693	rs802422	GRM3	G	A	225	0.489043	0.145495
7	86307788	rs12669901	GRM3	G	A	225	0.646035	0.356766
7	86325382	rs724225	GRM3	G	A	225	0.920428	0.372348
7	86325620	rs724224	GRM3	C	A	225	0.137701	0.748429
7	86372884		GRM3	A	C	225	0.930663	0.0476811
7	86374533	rs2237553	GRM3	G	A	225	0.930663	0.0476811
7	86403475	rs6465084	GRM3	A	G	225	0.346318	0.608949
7	86417845	rs2299219	GRM3	A	G	225	0.737502	0.858458
7	86422141		GRM3	A	G	225	0.145158	0.489806
7	86422232	rs2237562	GRM3	A	G	225	0.82832	0.703512
7	86467251	rs10952891	GRM3	G	A	225	0.237318	0.873971
7	86481013		GRM3	A	C	225	0.790189	0.167917
7	138941823	rs6467832	UBN2	A	G	223	0.186174	0.505659
7	138952700	rs17160838	UBN2	C	A	225	0.71815	0.265998
7	138963364	rs7796255	UBN2	C	A	225	0.121365	0.187291
8	24774683		NEFM	A	C	220	0.958174	0.537585
8	24774683		NEFM	A	C	225	0.774738	0.459093
9	3248543	rs636548	RFX3	A	C	225	0.913841	0.39538
9	3277260		RFX3	A	G	225	0.684143	0.363287
9	3284500	rs2991328	RFX3	C	A	223	0.723628	0.217803
9	3332974	rs2991317	RFX3	G	A	225	0.76393	0.79702
9	3345623	rs2991321	RFX3	C	A	225	0.41103	0.944668
9	3384794	rs10971685	RFX3	C	A	225	0.735421	0.613619
9	3394094	rs16917918	RFX3	A	C	225	0.377192	0.279657
9	3446277		RFX3	C	A	225	0.506799	0.705358
9	3468075	rs12236983	RFX3	G	A	225	0.466	0.832899
9	3496660	rs881167	RFX3	C	A	225	0.0726468	0.157157
9	3517533		RFX3	G	A	225	0.151026	0.404972
9	23699886	rs1854442	ELAVL2	G	A	225	0.566391	0.187514
9	23713284	rs1360226	ELAVL2	A	G	224	0.282562	0.283917
9	23713680	rs3829088	ELAVL2	A	G	225	0.151899	0.0867127
9	23732000	rs7861646	ELAVL2	A	G	225	0.0838821	0.78252
9	23737627		ELAVL2	G	A	225	0.472375	0.25719
9	23765511	rs9298850	ELAVL2	G	A	225	0.412608	0.29382
9	23787897	rs992548	ELAVL2	A	G	225	0.0491935	0.203796
9	23788680	rs1410846	ELAVL2	G	A	221	0.296413	0.123149
9	23790800	rs1653081	ELAVL2	G	A	223	0.601316	0.22529
9	23801446	rs16907779	ELAVL2	A	G	223	0.161081	0.385287
9	23802442	rs16907782	ELAVL2	A	G	225	0.458893	0.487863
9	23813840	rs702223	ELAVL2	C	A	225	0.866771	0.806867
9	23816554	rs4977892	ELAVL2	C	A	225	0.607201	0.459724
9	23817548	rs17551174	ELAVL2	A	G	225	0.238229	0.361877
9	79802986	rs12338283	VPS13A	G	A	225	0.452851	0.984238
9	79824002	rs10869910	VPS13A	G	A	225	0.348519	0.453547
9	79866051	rs2377903	VPS13A	A	G	225	0.782111	0.380884
9	79873690	rs2150904	VPS13A	A	G	224	0.314234	0.296356
9	79954545	rs7025532	VPS13A	A	G	224	0.380004	0.973356
9	79986057	rs3737289	VPS13A	A	G	225	0.805875	0.650029
9	80010025	rs4744831	VPS13A	A	G	225	0.0370408	0.425498
9	80017018	rs12347526	VPS13A	A	G	224	0.736958	0.005971
9	127720397	rs10986490	SCAI	G	A	220	0.516379	0.953858
9	127733926	rs2289631	SCAI	A	G	225	0.316922	0.984138
9	127765978	rs4837005	SCAI	A	G	225	0.954219	0.528543
9	127781259	rs1017530	SCAI	G	A	225	0.542079	0.0392119
9	127785957	rs7857443	SCAI	A	G	225	0.143217	0.250875
9	127794843	rs2052601	SCAI	A	G	225	0.492353	0.0522355
9	127801065	rs394750	SCAI	A	G	225	0.907847	0.81555
9	127809723	rs608895	SCAI	G	A	225	0.289929	0.490732
9	127818276		SCAI	G	A	225	0.333016	0.645843
9	127820479	rs603799	SCAI	A	G	224	0.408825	0.0214991
9	127834878	rs643228	SCAI	A	G	224	0.428706	0.546526
9	127872298	rs10760392	SCAI	G	A	223	0.367358	0.501058
12	13714181	rs1805502	GRIN2B	A	G	224	0.0426147	0.945769
12	13715308	rs890	GRIN2B	C	A	225	0.209869	0.618802
12	13716638		GRIN2B	A	G	225	0.143759	0.115609
12	13720043		GRIN2B	C	A	224	0.119393	0.157829
12	13723127	rs1806194	GRIN2B	A	G	225	0.17948	0.540815
12	13745044	rs888150	GRIN2B	G	A	225	0.147334	0.497734
12	13752832	rs2268097	GRIN2B	A	G	225	0.0656449	0.535859
12	13764774	rs1805482	GRIN2B	G	A	225	0.40564	0.330907
12	13813330	rs2300238	GRIN2B	G	A	225	0.239513	0.862521
12	13822239	rs2268102	GRIN2B	G	A	224	0.2447	0.0417653
12	13830081	rs765688	GRIN2B	G	A	225	0.38934	0.0520257
12	13840654	rs2300244	GRIN2B	A	G	225	0.386302	0.190969
12	13842657		GRIN2B	G	A	224	0.185445	0.660566
12	13849836	rs10772701	GRIN2B	G	A	225	0.959054	0.755286
12	13852050	rs10772703	GRIN2B	G	A	225	0.606333	0.4249
12	13853101	rs2268110	GRIN2B	G	A	224	0.915781	0.363297
12	13857007	rs11055593	GRIN2B	G	A	225	0.784578	0.0179424
12	13860621	rs2300250	GRIN2B	A	G	225	0.212319	0.0187754
12	13862474	rs11055597	GRIN2B	G	A	225	0.159955	0.312217
12	13870080		GRIN2B	G	A	225	0.134516	0.336284
12	13877541	rs741327	GRIN2B	G	A	225	0.793446	0.626902
12	13883014	rs2216128	GRIN2B	A	G	225	0.339643	0.861477
12	13896895	rs17833861	GRIN2B	A	G	225	0.0912187	0.942626
12	13918341	rs1075010	GRIN2B	G	A	225	0.141589	0.68802
12	13941779	rs7301500	GRIN2B	G	A	225	0.843765	0.931194
12	13950577	rs7974275	GRIN2B	A	C	225	0.358724	0.858455
12	13956734	rs220573	GRIN2B	G	A	225	0.465626	0.713798
12	13960743	rs220583	GRIN2B	G	A	225	0.691252	0.331839
12	13968186	rs220597	GRIN2B	A	G	225	0.817061	0.425411
12	13983434	rs9988991	GRIN2B	A	G	224	0.432494	0.847997
12	13984349	rs2160734	GRIN2B	A	G	225	0.390204	0.459814
12	14005024	rs2193512	GRIN2B	A	G	225	0.932995	0.616996
12	14008506	rs7297313	GRIN2B	A	C	225	0.9737	0.657821
12	14015706	rs11055651	GRIN2B	C	A	224	0.838486	0.66516
12	14035011	rs10845853	GRIN2B	A	G	224	0.610945	0.640707
12	14047142	rs2160728	GRIN2B	G	A	225	0.616233	0.176554
12	14056953	rs11055678	GRIN2B	C	A	225	0.801777	0.526302
12	14064461		GRIN2B	G	A	225	0.961359	0.354875
12	14065831	rs7297101	GRIN2B	A	C	225	0.584608	0.927077
12	14083631	rs219884	GRIN2B	C	A	225	0.939889	0.614301
12	14087599	rs219892	GRIN2B	A	G	225	0.396114	0.503501
12	14094914	rs219909	GRIN2B	C	A	225	0.933484	0.744708
12	14101954	rs219922	GRIN2B	G	A	225	0.400798	0.751499
12	14115482	rs4764043	GRIN2B	G	A	225	0.615365	0.77586
12	14128322	rs7134291	GRIN2B	G	A	225	0.328829	0.179433
12	86275743	rs10863088	NTS	A	C	221	0.000196558	0.768819
13	42630910	rs6561029	DGKH	G	A	225	0.245594	0.384303
13	42631489	rs9594670	DGKH	A	G	225	0.292612	0.60995
13	42631719		DGKH	C	A	225	0.387171	0.193306
13	42642546	rs9566906	DGKH	G	A	223	0.256034	0.447877
13	42649706	rs9532988	DGKH	A	G	224	0.317088	0.194735
13	42649810	rs9532989	DGKH	A	C	225	0.941283	0.770004
13	42653437		DGKH	A	C	225	0.537422	0.31546
13	42664452	rs2593116	DGKH	C	A	225	0.99688	0.544325
13	42673353	rs1170192	DGKH	A	G	225	0.800759	0.60995
13	42675493	rs1170191	DGKH	G	A	225	0.22565	0.195934
13	42685989	rs9525576	DGKH	A	G	225	0.279426	0.0707061
13	42687004	rs9566921	DGKH	A	G	225	0.91059	0.888631
13	42690060	rs7981733	DGKH	G	A	225	0.319239	0.120603
13	42701717	rs605371	DGKH	A	G	225	0.935068	0.553487
13	42702711	rs1170155	DGKH	A	G	225	0.232708	0.109204
13	42703682	rs3742261	DGKH	A	G	225	0.718779	0.491207
13	42705808	rs1170178	DGKH	G	A	225	0.698299	0.120216
13	42705815	rs2038883	DGKH	G	A	225	0.872551	0.658979
13	42733029	rs9533020	DGKH	G	A	224	0.535932	0.162314
13	42754522	rs4142110	DGKH	A	G	225	0.62725	0.221714
13	42763505	rs9566933	DGKH	G	A	225	0.960098	0.216163
13	42765669	rs9533028	DGKH	C	A	225	0.825358	0.981576
13	42776055	rs1170101	DGKH	A	G	225	0.797718	0.178583
13	42779694	rs1170109	DGKH	C	A	224	0.746526	0.264225
13	42782887	rs9566939	DGKH	A	C	224	0.882755	0.265073
13	42786680	rs347412	DGKH	G	A	224	0.703717	0.747708
13	42794508	rs9594709	DGKH	G	A	225	0.992513	0.984853
13	42797337	rs431307	DGKH	A	G	225	0.726381	0.960172
13	42801654	rs9533042	DGKH	G	A	224	0.761869	0.888702
13	42803341	rs545602	DGKH	G	A	225	0.530931	0.92594
13	42803341	rs545602	DGKH	G	A	225	0.530931	0.92594
13	42817304	rs2296030	DGKH	A	G	225	0.249674	0.197939
13	42821270	rs238340	DGKH	A	C	224	0.593181	0.165697
16	61689269	rs8054635	CDH8	G	A	225	0.0847199	0.689086
16	61702075	rs11863254	CDH8	G	A	225	0.230803	0.0865982
16	61716020	rs4426342	CDH8	G	A	225	0.360375	0.143409
16	61723462	rs1896794	CDH8	A	G	225	0.232402	0.0954501
16	61724344	rs4261531	CDH8	A	C	225	0.886119	0.0485577
16	61728572	rs9302538	CDH8	G	A	225	0.207337	0.478646
16	61739770	rs11643658	CDH8	A	G	225	0.0210016	0.460225
16	61739917	rs11648690	CDH8	G	A	225	0.632085	0.842953
16	61740044	rs4784153	CDH8	A	C	225	0.385091	0.681185
16	61744821	rs8052159	CDH8	A	G	225	0.0188651	0.522908
16	61787966	rs7187101	CDH8	A	G	225	0.430178	0.953739
16	61792663	rs4567699	CDH8	A	G	225	0.648425	0.840145
16	61800868	rs6498807	CDH8	G	A	225	0.309371	0.808664
16	61842332	rs4784163	CDH8	A	C	225	0.289853	0.889916
16	61848515	rs6498810	CDH8	G	A	225	0.133454	0.887241
16	61883401	rs11075440	CDH8	A	C	223	0.890045	0.642296
16	61898058	rs2164508	CDH8	G	A	225	0.431407	0.508596
16	61929073	rs1510158	CDH8	G	A	225	0.153411	0.733766
16	61966297	rs7188068	CDH8	G	A	225	0.913019	0.226874
16	61968305	rs8058677	CDH8	G	A	225	0.617438	0.167523
16	61984292	rs7204089	CDH8	G	A	225	0.385663	0.840274
16	61995856	rs8058728	CDH8	C	A	225	0.0514606	0.263211
16	62001249	rs8057668	CDH8	G	A	225	0.11355	0.0422365
16	62009911	rs1397133	CDH8	A	G	225	0.77966	0.326214
16	62020880	rs11863646	CDH8	G	A	224	0.369553	0.542372
16	62025800	rs1304648	CDH8	G	A	225	0.943272	0.508652
16	62052582	rs12929572	CDH8	A	G	225	0.591477	0.842424
16	62056535	rs6498818	CDH8	C	A	225	0.708539	0.291709
17	27730988	rs17179362	TAOK1	A	G	225	0.274724	0.0897405
17	27769598	rs9900280	TAOK1	A	G	225	0.840024	0.0524223
17	27788504	rs4795512	TAOK1	A	G	224	0.393058	0.472773
17	27789546	rs4794858	TAOK1	A	C	224	0.293843	0.0302974
17	27800863	rs12601608	TAOK1	G	A	224	0.961717	0.707946
20	42141375	rs6017096	L3MBTL1	A	G	223	0.506097	0.383189
20	42146269	rs6030931	L3MBTL1	A	G	225	0.88464	0.790944
20	42153827	rs4812717	L3MBTL1	G	A	225	0.575462	0.755555
20	42172112	rs3830162	L3MBTL1	G	A	225	0.562691	0.294916
20	42179445	rs3205	L3MBTL1	A	G	225	0.852056	0.216069
22	37197530	rs4820250	PVALB	G	A	225	0.539852	0.216961
22	37201891	rs2284022	PVALB	A	G	225	0.417521	0.288612
22	37206341	rs4820254	PVALB	A	C	225	0.730723	0.216722
22	37209296	rs4820255	PVALB	G	C	225	0.928391	0.168093
22	37210656		PVALB	G	A	223	0.628297	0.505486
22	37603021	rs2071710	SSTR3	G	A	225	0.174642	0.060174
